# Supplementary material for: Root proteomic and metabolic analyses reveal specific responses to drought stress in differently tolerant grapevine rootstocks
Source: BMC Plant Biol. 2018 Jun 20;18:126. doi: 10.1186/s12870-018-1343-0 (PMC6011575; doi:10.1186/s12870-018-1343-0)
Supplement: Supplementary file 2 — Quantification data details of all the proteins identified in roots of 101.14 and M4 rootstock genotypes. (XLSX 226 kb) [file 12870_2018_1343_MOESM2_ESM.xlsx]

## Sheet: Table S2 A=101.14
Additional file 3: Table S2 A. Protein quantification by nLC-nESI-MS/MS in the 101.14 root proteome.
%(SI): Spectrum Intensity % of the protein.
Only proteins showing at least a two-fold changes (WS/C≤0.5 in green; WS/C≥2 in red; p<0.05) were considered significant.
			Control		WS
n°	Name	Accession	Mean %(SI)	SE	Mean %(SI)	SE	Fold changes (WS/C)
1	Chalcone--flavonone isomerase 2	A5ANT9.1 GI:158514257	0.314466	0.0251405	0.268945	0.013569	0.855246
2	Cyanate hydratase	A5BJL8.1 GI:317376147	0.00891866	0.00225173	0.0212132	0.0055114	2.37851
3	S-adenosylmethionine synthase 2	A7NVX9.1 GI:223635284	0.128328	0.0132851	0.0602587	0.0113081	0.469566
4	CASP-like protein VIT_05s0020g01830	A7NW79.2 GI:226713780	0.0139592	0.000955255	0.0214139	0.00211338	1.53403
5	peroxidase 4; Flags: Precursor	A7NY33.1 GI:223635590	0.0809589	0.0132662	0.0808914	0.0136469	0.999165
6	Glucan endo-1,3-beta-glucosidase	A7PQW3.1 GI:223635116	0.129558	0.00710831	0.0830981	0.00429492	0.641397
7	Casparian strip membrane protein VIT_06s0080g00840	A7QF77.1 GI:226713612	0.0085937	0.000281221	0.00593128	0.00396237	0.690189
8	vacuolar invertase 1, GIN1	AAB47171.1 GI:1839578	0.0462008	0.0060637	0.0278803	0.00938496	0.603459
9	malate dehydrogenase	AAF69802.1 GI:7798706	0.0164156	0.00392576	0.0178262	0.00163513	1.08593
10	alcohol dehydrogenase 2	AAL55726.1 GI:18027092	0.180567	0.00596915	0.157885	0.0205295	0.874384
11	catalase	AAL83720.1 GI:19070130	0.506595	0.0769479	0.933799	0.148769	1.84329
12	temperature-induced lipocalin	ABB02395.1 GI:77744883	0.0389334	0.00541008	0.0876203	0.0279253	2.25052
13	chitinase class I basic	ABD64684.1 GI:89242718	0.444995	0.0507126	0.715243	0.0172597	1.60731
14	allene oxide cyclase	ABD64688.1 GI:89242726	0.0967721	0.00974694	0.0803407	0.00678409	0.830206
15	germin-like protein 2	ABH09468.1 GI:111379986	0.0142822	0.00553604	0.0125777	0.00838974	0.880655
16	glutathione S-transferase	ABK81651.1 GI:118406886	0.589117	0.0457063	0.821832	0.0542202	1.39502
17	flavanone 3-hydroxylase	ABM67589.1 GI:122893272	0.0360325	0.00849912	0.017353	0.00629695	0.481592
18	aquaporin PIP1;1	ABN14347.1 GI:124702460	0.0735172	0.00751677	0.0692909	0.00303752	0.942512
19	aquaporin PIP1;3	ABN14349.1 GI:124702509	0.0583116	0.00434335	0.0613246	0.00687979	1.05167
20	glutathione S-transferase	ABO64930.1 GI:134252326	0.0231213	0.00106347	0.0270308	0.00194384	1.16909
21	GDP-mannose-3',5'-epimerase	ABQ41112.1 GI:146432257	0.348506	0.0295942	0.190253	0.00784149	0.545909
22	monodehydroascorbate reductase	ABQ41114.1 GI:146432261	0.0299562	0.00382923	0.0372408	0.00545428	1.24318
23	glutathione S-transferase 5	ABW34390.1 GI:158323772	0.0546313	0.00952364	0.115325	0.0116017	2.11097
24	manganese superoxide dismutase	ABX79342.1 GI:161778782	0.117502	0.0214529	0.103448	0.0059888	0.88039
25	mitochondrial cytochrome c	ACC61674.1 GI:183393002	0.0234834	0.000802092	0.0316396	0.0017795	1.34732
26	thioredoxin h	ADK92226.1 GI:302032873	0.00202454	5.51535e-05	0.00365378	0.00013805	1.80474
27	EF-hand calcium-binding protein	ADO16596.1 GI:308194329	0.0180323	0.0080839	0.0376932	0.00872172	2.09032
28	glutamate dehydrogenase 1	AEO72335.1 GI:347300842	0.0417502	0.0123047	0.0584162	0.0219407	1.39918
29	putative steroid 5beta-reductase	AEX31542.1 GI:371491773	0.0253737	0.00182621	0.0175367	0.00695514	0.691135
30	resveratrol synthase	AEX32787.1 GI:371534671	0.0413488	0.0415187	0.0557065	0.0217777	1.34724
31	chalcone synthase	BAB84111.1 GI:18376653	0.0135667	0.0156655	0.0417816	0.00955537	3.07971
32	putative aquaporin	CAB95746.2 GI:10047074	0.281615	0.0183372	0.310275	0.0163316	1.10177
33	chitinase	CAC14016.1 GI:10880383	0.00330886	0.00221064	0.00907269	0.00360123	2.74194
34	pathogenesis-related protein 10	CAC16165.1 GI:11182124	2.56603	0.28465	3.95245	0.546941	1.5403
35	isoflavone reductase-like protein 5	CAI56334.1 GI:76559894	0.747432	0.0197582	0.889533	0.0598479	1.19012
36	hypothetical protein VITISV_041925 (carboxymethylenebutenolidase)	CAN60148.1 GI:147809484	0.0206982	0.00157947	0.0499169	0.0132498	2.41165
37	hypothetical protein VITISV_007742 (indole-3-glycerol phosphate lyase, chloroplastic)	CAN60260.1 GI:147771784	0.00350856	0.00166543	0.00584111	0.000652348	1.66482
38	hypothetical protein VITISV_015741	CAN60394.1 GI:147810105	0.000593007	0.000684745	0.0111539	0.00599498	18.809
39	hypothetical protein VITISV_021069	CAN60421.1 GI:147820187	0.00755305	0.00108351	0.0115699	0.00302708	1.53183
40	hypothetical protein VITISV_012496	CAN60466.1 GI:147768736	0.0052929	9.95268e-05	0.00833388	0.00095303	1.57454
41	hypothetical protein VITISV_019335 (kynurenine formamidase-like)	CAN60920.1 GI:147838051	0.0182712	0.000920633	0.0150906	0.00280776	0.825922
42	hypothetical protein VITISV_019336 (kynurenine formamidase-like)	CAN60921.1 GI:147838052	0.224956	0.0339067	0.358057	0.0716288	1.59168
43	hypothetical protein VITISV_001144 (LRR-family protein)	CAN61024.1 GI:147790680	0.0128217	0.00640605	0.0191321	0.00513693	1.49216
44	hypothetical protein VITISV_005677 (germin-like protein 9-3)	CAN61171.1 GI:147781965	0.14104	0.0205432	0.00964429	0.00115903	0.0683796
45	hypothetical protein VITISV_006012 (polyphenol oxidase, chloroplastic-like) SOGGETTA A PROCESSAMENTO	CAN61652.1 GI:147811887	0.0834592	0.0104388	0.0934699	0.0269918	1.11995
46	hypothetical protein VITISV_014296 (elongation factor tu, putative)	CAN61809.1 GI:147784261	0.048488	0.0148922	0.0639879	0.0105469	1.31966
47	hypothetical protein VITISV_031923 (DNA binding protein, putative)	CAN62363.1 GI:147794107	0.0401873	0.0124854	0.0208865	0.00585219	0.519728
48	hypothetical protein VITISV_010154	CAN62850.1 GI:147772654	0.00465553	0.00115333	0.000688905	0.000463217	0.147976
49	hypothetical protein VITISV_002665	CAN63226.1 GI:147811478	0.0881878	0.00954457	0.0948091	0.00419683	1.07508
50	hypothetical protein VITISV_017087 (serine carboxypeptidase II-3-like)	CAN63486.1 GI:147811059	0.0325358	0.0082927	0.0113613	0.00481457	0.349193
51	hypothetical protein VITISV_009947 (translationally-controlled tumor protein, putative)	CAN63631.1 GI:147837146	0.19945	0.0365679	0.126506	0.0314916	0.634274
52	hypothetical protein VITISV_041628	CAN63741.1 GI:147821835	0.00246247	0.00118015	0.0039239	0.000331478	1.59348
53	hypothetical protein VITISV_030792	CAN64876.1 GI:147809818	0.00070596	0.000815173	0.00285834	0.00144578	4.04886
54	hypothetical protein VITISV_007808 (gibberellin 3-beta-dioxygenase 1)	CAN66061.1 GI:147799728	0.0238141	0.00295679	0.00159836	0.00106565	0.0671181
55	hypothetical protein VITISV_017556 (polyadenylate-binding protein)	CAN66609.1 GI:147789426	0.0410105	0.00891891	0.0601187	0.0144457	1.46593
56	hypothetical protein VITISV_025619 (2-Cys peroxiredoxin)	CAN67408.1 GI:147789752	0.161601	0.0280063	0.102877	0.0115207	0.636609
57	hypothetical protein VITISV_036609 (endo-1,3;1,4-beta-D-glucanase)	CAN67688.1 GI:147767003	0.0357873	0.00909188	0.0708357	0.00217725	1.97935
58	hypothetical protein VITISV_026357	CAN68006.1 GI:147780197	0.0209862	0.00176463	0.000406108	0.000468933	0.0193512
59	hypothetical protein VITISV_003070 (uridine 5'-monophosphate synthase-like)	CAN68852.1 GI:147807605	0.0562204	0.0179122	0.094177	0.0115425	1.67514
60	hypothetical protein VITISV_012048 (plastid lipid-associated protein)	CAN69132.1 GI:147787229	0.165868	0.02922	0.143432	0.0217733	0.864736
61	hypothetical protein VITISV_025521 (probable glutathione S-transferase)	CAN69519.1 GI:147842244	0.0047356	0.00120864	0.00222045	0.000875519	0.468884
62	hypothetical protein VITISV_027590 (tabersonine 16-O-methyltransferase-like)	CAN69556.1 GI:147776504	0.00892929	0.00597259	0.0102199	0.00538501	1.14454
63	hypothetical protein VITISV_002394	CAN70694.1 GI:147782417	0.0224647	0.00427391	0.0161167	0.00383346	0.717423
64	hypothetical protein VITISV_005471 (germin-like protein 1)	CAN71140.1 GI:147787462	0.00677811	0.000644529	0	0	0
65	hypothetical protein VITISV_003230	CAN71580.1 GI:147778776	0.0160822	0.00337121	0.00425142	0.00192518	0.264355
66	hypothetical protein VITISV_023861 (osmotin-like)	CAN71616.1 GI:147797244	0.595871	0.0536468	0.897944	0.00752249	1.50694
67	hypothetical protein VITISV_028800	CAN71784.1 GI:147805616	0.0442339	0.00176524	0.0619645	0.0153048	1.40084
68	hypothetical protein VITISV_027383	CAN77663.1 GI:147800174	0.00186197	0.000717784	0.00115935	0.000774769	0.622646
69	hypothetical protein VITISV_035811 (tetraspanin3)	CAN77720.1 GI:147834147	0.00329023	0.00226273	0.00850732	0.0022865	2.58563
70	hypothetical protein VITISV_010933	CAN78056.1 GI:147804847	0.00830444	0.005548	0.00799344	0.00167283	0.96255
71	hypothetical protein VITISV_040251 (UPF0172 protein At5g55940)	CAN78153.1 GI:147770366	0.0637905	0.00467398	0.0486275	0.00132504	0.762301
72	hypothetical protein VITISV_016685 (endo-1,3;1,4-beta-D-glucanase-like)	CAN80740.1 GI:147855970	0.0521397	0.00301242	0.0991289	0.00478358	1.90122
73	hypothetical protein VITISV_033665 (periplasmic beta-glucosidase-like)	CAN81230.1 GI:147844864	0.0036656	0.00165323	0.000649566	0.000750054	0.177206
74	hypothetical protein VITISV_034964 (bifunctional aspartokinase/homoserine dehydrogenase, chloroplastic-like)	CAN82421.1 GI:147856217	0.00408441	0.00103049	0.00107771	0.00124444	0.26386
75	hypothetical protein VITISV_001330 (fatty acid-binding protein-like protein)	CAN83082.1 GI:147857570	0.00266206	0.0017753	0.003435	0.00135676	1.29035
76	unknown protein	CAQ58595.1 GI:239056164	0	0	0.00684151	0.000502997	#DIV/0!
77	pyruvate kinase	CAQ58629.1 GI:239056192	0.105621	0.011072	0.0860835	0.01072	0.815026
78	NADH dehydrogenase subunit 9	CAQ77607.1 GI:209954163	0.015652	0.00355453	0.0172478	0.00497287	1.10196
79	ATPase subunit 8	CAQ77628.1 GI:209954176	0.135746	0.00804595	0.135666	0.0123215	0.999407
80	ATPase subunit 1	CAQ77653.1 GI:209954192	2.24946	0.141243	1.92844	0.129029	0.85729
81	unnamed protein product (enhanced disease susceptibility 1)	CBI15114.3 GI:297733867	0.0249676	0.00887105	0.0144088	0.00546077	0.5771
82	unnamed protein product (metal ion binding protein, putative)	CBI17463.3 GI:297735101	0.00578741	0.0018454	0	0	0
83	unnamed protein product	CBI18032.3 GI:297735538	0.0128951	0.00208708	0.00512709	0.00347314	0.3976
84	unnamed protein product (amino acid binding protein, putative)	CBI18591.3 GI:296080993	0.0334898	0.0135224	0.039058	0.00281102	1.16626
85	unnamed protein product (Protein tolB)	CBI18981.3 GI:302141778	0	0	0.00909912	0.00271548	#DIV/0!
86	unnamed protein product (DJ-1 family protein)	CBI20205.3 GI:302142910	0	0	0.0271979	0.0120948	#DIV/0!
87	unnamed protein product (ubiquitin carboxyl-terminal hydrolase 14-like)	CBI20399.3 GI:302143104	0.007256	0.00229697	0.00671353	0.00109316	0.925238
88	unnamed protein product	CBI21572.3 GI:296082567	0.00797767	0.00137725	0.00701147	0.00128392	0.878887
89	unnamed protein product (Late embryogenesis abundant protein Lea14-A, putative)	CBI24768.3 GI:296084380	0.288342	0.0206072	0.297481	0.0656977	1.03169
90	unnamed protein product (soluble inorganic pyrophosphatase)	CBI25065.3 GI:297736342	0.00985199	0.00268521	0	0	0
91	unnamed protein product	CBI26262.3 GI:297737061	0.00231756	0.00155051	0.00344035	0.000279216	1.48447
92	unnamed protein product (protease C56, putative)	CBI27372.3 GI:297738171	0.0133178	0.00137157	0.0157146	0.00300116	1.17996
93	unnamed protein product	CBI29341.3 GI:297739351	0.00493019	0.000543611	0.00874823	0.00145584	1.77442
94	unnamed protein product (non-symbiotic hemoglobin-like)	CBI32538.3 GI:297741407	0.223911	0.0174475	0.182347	0.0327304	0.814375
95	unnamed protein product (nucleoside diphosphate kinase)	CBI34488.3 GI:297742339	0.0433096	0.0196733	0.132745	0.0109428	3.06503
96	unnamed protein product	CBI34716.3 GI:297742567	0.00590502	0.00265107	0.00636004	0.00275523	1.07706
97	unnamed protein product (sucrose synthase 2-like)	CBI35298.3 GI:296088015	0	0	0.00642004	0.0010136	#DIV/0!
98	unnamed protein product	CBI36840.3 GI:297743870	0.0479345	0.00525628	0.046144	0.00845088	0.962649
99	unnamed protein product (pseudouridine synthase and archaeosine transglycosylase-like protein)	CBI39540.3 GI:296089721	0	0	0.0019694	4.40828e-05	#DIV/0!
100	unnamed protein product (transmembrane emp24 domain-containing protein)	CBI39754.3 GI:296089935	0.00422917	0.000388571	0.00470429	0.000284193	1.11234
101	unnamed protein product	CBI40998.3 GI:296090614	0.319598	0.0125846	0.482029	0.0393974	1.50823
102	3-dehydroquinate synthase	CM45081.1 GI:222136863	0.0289123	0.00600586	0.0268826	0.00187485	0.929799
103	1,2-dihydroxy-3-keto-5-methylthiopentene dioxygenase 2	F6HDT7.1 GI:363805401	0.0181747	0.00686139	0.0168273	0.00282773	0.925868
104	naringenin,2-oxoglutarate 3-dioxygenase	P41090.1 GI:729508	0.0264216	0.00889998	0.0254708	0.00545732	0.964012
105	Leucoanthocyanidin dioxygenase	P51093.1 GI:1730109	0.0493389	0.00317341	0.0483203	0.00284448	0.979354
106	Chalcone--flavonone isomerase 1	P51117.1 GI:1705761	0.00181147	0.000710394	0	0	0
107	Ribulose bisphosphate carboxylase large chain	P56648.2 GI:115311623	0.0176815	0.00671792	0.00210601	0.00140403	0.119108
108	ATP-dependent Clp protease proteolytic subunit	Q0ZIZ4.1 GI:122230336	0.00806083	0.000454771	0.00682687	0.000329781	0.846919
109	peptidyl-prolyl cis-trans isomerase H	XP_002262773.1 GI:225465809	0.000878349	0.00101423	0.0027061	0.00117099	3.08089
110	membrane steroid-binding protein 2	XP_002262780.1 GI:225470692	0.0438596	0.00242552	0.0343829	0.00325533	0.78393
111	dihydrolipoyllysine-residue acetyltransferase component 1 of pyruvate dehydrogenase complex, mitochondrial-like	XP_002262782.2 GI:359486892	0.0195348	0.0041788	0.0140623	0.000785676	0.719859
112	glutathione S-transferase	XP_002262842.1 GI:225437288	0.369344	0.0412463	0.587648	0.0549307	1.59106
113	small ubiquitin-related modifier 2	XP_002262911.1 GI:225470236	0.0142816	0.00354944	0.0140444	0.00200046	0.983392
114	CBS domain-containing protein CBSX3, mitochondrial isoform 2	XP_002262927.1 GI:225434279	0.071147	0.00736351	0.0967541	0.00556863	1.35992
115	dephospho-CoA kinase domain-containing protein	XP_002262984.1 GI:225437290	0.000818015	0.000545515	0.000851063	0.000335016	1.0404
116	salt stress root protein RS1 isoform 1	XP_002263002.1 GI:225424946	0.0108882	0.00534789	0.0161764	0.00718255	1.48568
117	ribulose-phosphate 3-epimerase, cytoplasmic isoform-like	XP_002263010.1 GI:225452134	0.0137558	0.000960546	0.00862879	0.00191747	0.627285
118	ATPase 10, plasma membrane-type-like isoform 2	XP_002263048.2 GI:359482987	0.0236344	0.0112719	0.025145	0.00547221	1.06392
119	UDP-glycosyltransferase 85A2 isoform 1	XP_002263056.1 GI:225465718	0.0309255	0.00690974	0.0171604	0.00438674	0.554894
120	c-1-tetrahydrofolate synthase, cytoplasmic	XP_002263128.2 GI:359479954	0.0105143	0.000810463	0.0102769	0.00513652	0.977422
121	glyceraldehyde-3-phosphate dehydrogenase, cytosolic	XP_002263145.2 GI:359491599	1.82501	0.184605	2.42771	0.517454	1.33024
122	alpha-glucosidase 2-like	XP_002263148.2 GI:359474648	0.00751324	0.00190685	0.0081713	0.00140702	1.08759
123	nucleoside diphosphate kinase 2, chloroplastic isoform 1	XP_002263177.1 GI:225457446	0.0207413	0.00215959	0.00626931	0.00390128	0.302262
124	dihydrolipoyl dehydrogenase, mitochondrial	XP_002263180.1 GI:225432110	0.146067	0.00334616	0.151068	0.00775593	1.03423
125	(3R)-hydroxymyristoyl-[acyl-carrier-protein] dehydratase	XP_002263229.1 GI:225447747	0.101052	0.0117428	0.0631989	0.00586603	0.62541
126	glyceraldehyde-3-phosphate dehydrogenase, cytosolic	XP_002263263.1 GI:225462254	0.29894	0.00623611	0.32543	0.0448684	1.08861
127	uncharacterized protein At5g48480	XP_002263284.1 GI:225470242	0.0128414	0.00513292	0.0360701	0.00689688	2.80889
128	ras-related protein RABB1c	XP_002263290.1 GI:225447452	0.158741	0.0203511	0.128047	0.0243918	0.806645
129	uridylate kinase isoform 1	XP_002263322.1 GI:225454048	0.0425053	0.00672137	0.0272837	0.00576244	0.641889
130	26S proteasome regulatory subunit 4 homolog A	XP_002263334.1 GI:225464186	0.00404714	0.00181689	0.00662941	0.00160671	1.63805
131	aconitate hydratase 1-like	XP_002263337.1 GI:225468576	0.0317996	0.00515264	0.0328785	0.00498775	1.03393
132	22.0 kDa heat shock protein	XP_002263376.1 GI:225459900	0	0	0.0103411	0.00424307	#DIV/0!
133	glutathione S-transferase F13	XP_002263386.1 GI:225436699	0.397278	0.0135122	0.477343	0.0303873	1.20153
134	lysosomal Pro-X carboxypeptidase	XP_002263389.2 GI:359497044	0.00519035	0.00348157	0.0115713	0.00234787	2.22939
135	probable glutathione S-transferase parC	XP_002263395.1 GI:225462612	0	0	0.00564075	0.00328397	#DIV/0!
136	3-isopropylmalate dehydratase small subunit	XP_002263405.1 GI:225469374	0.0259215	0.00330436	0.0114626	0.00337715	0.442202
137	epoxide hydrolase 2	XP_002263485.1 GI:225446938	0.228351	0.0152884	0.150008	0.0319562	0.656916
138	UDP-arabinopyranose mutase 1	XP_002263490.1 GI:225456550	0.303847	0.0341286	0.29347	0.0374517	0.965849
139	uncharacterized protein LOC100262678	XP_002263524.1 GI:225453588	0.00317824	0.00127646	0.00533537	0.000242428	1.67872
140	70 kDa peptidyl-prolyl isomerase	XP_002263566.2 GI:359497288	0	0	0.00975874	0.00271793	#DIV/0!
141	ferredoxin--NADP reductase, root isozyme, chloroplastic-like	XP_002263658.2 GI:359483949	0.0651373	0.00969134	0.0374025	0.00737596	0.57421
142	UDP-glucose flavonoid 3-O-glucosyltransferase 6	XP_002263661.1 GI:225447897	0.00292113	0.00149202	0.019633	0.00939805	6.72103
143	malate dehydrogenase, glyoxysomal	XP_002263670.2 GI:359496625	0.0695782	0.00625241	0.121051	0.00757497	1.73979
144	phosphoglycerate kinase, chloroplastic isoform 1	XP_002263796.1 GI:225464995	0.158066	0.0316163	0.167396	0.00824781	1.05903
145	phosphoglucomutase, chloroplastic	XP_002263813.1 GI:225455657	0.0101436	0.00115451	0.0173163	0.00319515	1.70712
146	uncharacterized protein At1g32220, chloroplastic	XP_002263819.1 GI:225430578	0.0144527	0.00399321	0.0132628	0.00128358	0.917669
147	26S protease regulatory subunit 7	XP_002263826.1 GI:225441955	0.0130677	0.00134383	0.0123908	0.000840698	0.948196
148	linoleate 13S-lipoxygenase 2-1, chloroplastic	XP_002263854.1 GI:225450227	0.00838855	0.00183067	0.0214048	0.00524914	2.55167
149	glutamine synthetase cytosolic isozyme 2	XP_002263856.1 GI:225451379	0.270451	0.0237846	0.197184	0.0204425	0.729094
150	thioredoxin reductase 2-like	XP_002263864.1 GI:225431669	0.0588892	0.0101238	0.0414471	0.00559907	0.703814
151	obg-like ATPase 1	XP_002263885.1 GI:225444063	0.0104748	0.00113818	0.0174645	0.00408662	1.66729
152	stress-related protein-like	XP_002263944.1 GI:225437316	0.0148245	0.00052731	0.0314422	0.00276065	2.12096
153	phosphoglycerate kinase, cytosolic	XP_002263950.1 GI:225464999	0.710808	0.0198512	0.540157	0.0289828	0.75992
154	aspartic proteinase nepenthesin-1	XP_002263964.1 GI:225470916	0.00183128	0.00211458	0.00889146	0.000991026	4.85532
155	exportin-2-like	XP_002264036.2 GI:359489740	0.056683	0.0097064	0.0570081	0.00299133	1.00574
156	proteasome subunit alpha type-7	XP_002264052.1 GI:225431090	0.0790999	0.0103372	0.0742193	0.00258079	0.938298
157	eukaryotic translation initiation factor 3 subunit D-like	XP_002264089.2 GI:359497369	0.0155445	0.00324692	0.0188033	0.00232444	1.20965
158	pyruvate dehydrogenase E1 component subunit beta, mitochondrial-like isoform 1	XP_002264210.1 GI:225425166	0.117805	0.0243896	0.0465116	0.00901206	0.394817
159	prohibitin-2 isoform 1	XP_002264220.1 GI:225462272	0.0191268	0.00495352	0.0188506	0.00141117	0.985564
160	26S proteasome non-ATPase regulatory subunit RPN12A	XP_002264255.1 GI:225426245	0.0690318	0.00810014	0.0570295	0.00216324	0.826133
161	selT-like protein	XP_002264265.1 GI:225439410	0.00534631	0.00235084	0	0	0
162	cysteine proteinase RD19a	XP_002264345.1 GI:225427714	0.0116427	0.00348813	0.012995	0.00679952	1.11614
163	uncharacterized protein LOC100255239 (calcium ion binding protein)	XP_002264359.1 GI:225463836	0.00277162	0.00215464	0.0141591	0.00219347	5.10861
164	KH domain-containing protein At4g18375 isoform 1	XP_002264417.1 GI:225445949	0.0357717	0.00924399	0.00652277	0.00190572	0.182345
165	uncharacterized protein LOC100251600	XP_002264424.1 GI:225459916	0.0038855	0.000227254	0.00181216	0.00120815	0.466389
166	ras-related protein RABA2a	XP_002264444.1 GI:225465200	0.579154	0.0218533	0.367196	0.031867	0.63402
167	dehydrogenase/reductase SDR family member 4	XP_002264497.2 GI:359496979	0.0316218	0.00617956	0.01699	0.00110305	0.537288
168	26S proteasome non-ATPase regulatory subunit 4	XP_002264558.1 GI:225431100	0.0106504	0.00772084	0.0183257	0.013407	1.72065
169	serine/threonine-protein phosphatase BSL3-like	XP_002264614.1 GI:225462440	0.0150984	0.00518048	0.0141278	0.00265958	0.935717
170	ADP-ribosylation factor 2-like	XP_002264654.1 GI:225432130	1.27986	0.0456316	0.946474	0.147957	0.739511
171	aspartic proteinase nepenthesin-1-like isoform 2	XP_002264668.1 GI:225465839	0.284593	0.0317577	0.297503	0.0360982	1.04536
172	soluble inorganic pyrophosphatase-like	XP_002264695.2 GI:359476682	0.0215338	0.00235945	0.0357561	0.00153419	1.66046
173	3-mercaptopyruvate sulfurtransferase	XP_002264748.1 GI:225465012	0.025694	0.00299508	0.0278252	0.0032013	1.08294
174	probable glutathione S-transferase parA	XP_002264813.1 GI:225462628	0.0585051	0.0160771	0.0525304	0.0185083	0.897878
175	proteasome subunit beta type-5	XP_002264828.1 GI:225425821	0.104929	0.00788017	0.0763599	0.00266199	0.727729
176	peptidyl-prolyl cis-trans isomerase CYP20-2, chloroplastic-like	XP_002265030.2 GI:359473789	0.0357685	0.00368784	0.0229874	0.00442027	0.642671
177	transcription factor BTF3	XP_002265041.1 GI:225457458	0.00925462	0.00177207	0.00924143	0.00366143	0.998574
178	probable inosine-5'-monophosphate dehydrogenase-like	XP_002265046.1 GI:225462285	0.0304481	0.00434624	0.0264243	0.00289166	0.867848
179	uncharacterized oxidoreductase At4g09670-like	XP_002265072.1 GI:225468829	0.159783	0.0085833	0.145209	0.0120743	0.908792
180	patellin-3-like	XP_002265124.2 GI:359493327	0.0208565	0.00437298	0.0215504	0.005565	1.03327
181	thiosulfate sulfurtransferase, chloroplastic	XP_002265164.1 GI:225431108	0.0227586	0.0102107	0.00163621	0.00110687	0.0718942
182	pectinesterase 3-like	XP_002265171.1 GI:225441977	0.0712514	0.00689384	0.0623655	0.00528095	0.875289
183	3-oxoacyl-[acyl-carrier-protein] synthase I, chloroplastic-like	XP_002265207.1 GI:225426280	0.0343177	0.00388076	0.0111227	0.00125538	0.324108
184	NADPH:quinone oxidoreductase	XP_002265225.1 GI:225465854	0.00571285	0.00149181	0.000341646	0.000394499	0.0598031
185	UDP-glucose flavonoid 3-O-glucosyltransferase 6	XP_002265234.1 GI:225447769	0.00772437	0.00520087	0.0300983	0.0170843	3.89654
186	alanine aminotransferase 2	XP_002265294.2 GI:359482440	0.0678295	0.00989322	0.00619898	0.00251514	0.0913906
187	probable glutathione S-transferase-like	XP_002265322.2 GI:359495384	0.772619	0.0828738	0.47493	0.0100737	0.614702
188	40S ribosomal protein S20-2 isoform 1	XP_002265347.1 GI:225455513	0.00393765	0.000312232	0.00153751	0.00177536	0.390462
189	succinate-semialdehyde dehydrogenase, mitochondrial-like	XP_002265354.1 GI:225462293	0.00741793	0.00494597	0.00814634	0.00563656	1.0982
190	succinate-semialdehyde dehydrogenase, mitochondrial-like	XP_002265514.1 GI:225462297	0.173183	0.0262944	0.162269	0.0109121	0.936981
191	beta-fructofuranosidase, soluble isoenzyme I-like	XP_002265534.1 GI:225466093	0.0161399	0.00183862	0.0190365	0.00220786	1.17947
192	signal recognition particle receptor subunit beta-like	XP_002265544.2 GI:359473203	0.00838918	0.000847541	0.0122131	0.00360728	1.45581
193	cytochrome b5	XP_002265677.1 GI:225465441	0.0467881	0.00530089	0.0415597	0.0128534	0.888255
194	probable acetyl-CoA acetyltransferase, cytosolic 2	XP_002265690.1 GI:225447510	0.263059	0.0228773	0.202729	0.0104764	0.770662
195	phospholipase C 3-like isoform 1	XP_002265749.2 GI:359489134	0.0362178	0.00429694	0.0237155	0.00246525	0.654804
196	26S proteasome non-ATPase regulatory subunit 1-like	XP_002265758.2 GI:359495828	0.00729614	0.00373814	0.017403	0.0017322	2.38524
197	NAD-dependent malic enzyme 62 kDa isoform, mitochondrial	XP_002265765.1 GI:225453250	0.0236538	0.00371957	0.0176417	0.00496054	0.74583
198	NADH dehydrogenase [ubiquinone] 1 alpha subcomplex subunit 13-B	XP_002265849.1 GI:225437891	0.00852441	0.000998934	0.00882651	0.00343755	1.03544
199	uncharacterized protein LOC100265424	XP_002265851.1 GI:225439600	0.0135751	0.00297007	0.00311891	0.00170469	0.229752
200	prohibitin-1, mitochondrial	XP_002265881.1 GI:225452186	0.181089	0.0258967	0.184911	0.00779802	1.02111
201	putative UDP-glucose flavonoid 3-O-glucosyltransferase 3	XP_002265935.1 GI:225464772	0.0183286	0.00396732	0.0104727	0.0112258	0.571383
202	T-complex protein 1 subunit eta-like	XP_002266000.2 GI:359497202	0.0351773	0.0132376	0.0336515	0.00795857	0.956625
203	2-hydroxyacyl-CoA lyase	XP_002266004.1 GI:225462809	0.0136656	0.00489824	0.0266536	0.00364726	1.95041
204	60S acidic ribosomal protein P2B isoform 1	XP_002266030.1 GI:225436299	0.0988727	0.00432124	0.120752	0.0153457	1.22128
205	glutathione S-transferase DHAR3, chloroplastic	XP_002266106.1 GI:225451397	0	0	0.00543742	0.00210475	#DIV/0!
206	adenosylhomocysteinase isoform 1	XP_002266154.1 GI:225433506	0.0553436	0.00790047	0.0101996	0.00682458	0.184296
207	2,3-bisphosphoglycerate-independent phosphoglycerate mutase isoform 1	XP_002266205.1 GI:225439064	0.228459	0.051444	0.24058	0.0186426	1.05305
208	putative germin-like protein 2-1	XP_002266227.1 GI:225444103	0.0500931	0.000664672	0.0515118	0.0102468	1.02832
209	putative oxidoreductase GLYR1 isoform 1	XP_002266252.1 GI:225468850	0.257145	0.0138667	0.277605	0.0251247	1.07956
210	serine hydroxymethyltransferase 1	XP_002266276.1 GI:225433510	0.243073	0.0220536	0.2111	0.0162333	0.868465
211	elongation factor 1-beta 1	XP_002266279.2 GI:359479299	0.0546787	0.00568172	0.0307664	0.0118959	0.562675
212	probable S-adenosylmethionine-dependent methyltransferase At5g37990-like	XP_002266288.2 GI:359488227	0.0581755	0.00396571	0.00774308	0.00312818	0.133099
213	polyubiquitin 4-like	XP_002266370.1 GI:225465609	0.00172196	0.00115928	0.00247073	0.000965376	1.43483
214	methylmalonate-semialdehyde dehydrogenase [acylating], mitochondrial	XP_002266390.1 GI:225429271	0.0447173	0.0101112	0.0696023	0.00127313	1.5565
215	uncharacterized protein LOC100255676 (aminocarboxymuconate-semialdehyde decarboxylase)	XP_002266409.2 GI:359473791	0.00211177	0.00141217	0.00550406	0.000907617	2.60637
216	ADP-ribosylation factor-like protein 8A	XP_002266421.1 GI:225429011	0.0697194	0.00383059	0.0644714	0.00330751	0.924727
217	serine proteinase	XP_002266451.1 GI:225448920	0.0642742	0.00954942	0.0475965	0.00408157	0.740522
218	proteasome subunit beta type-6	XP_002266488.1 GI:225445670	0.155363	0.00746466	0.116185	0.00965295	0.747829
219	biotin carboxylase 1, chloroplastic-like	XP_002266489.1 GI:225445664	0.246659	0.0393024	0.0688442	0.0124443	0.279107
220	transketolase, chloroplastic-like	XP_002266494.2 GI:359490179	0.399845	0.0550032	0.342099	0.0261104	0.855581
221	uncharacterized protein LOC100260307 isoform 1	XP_002266495.2 GI:359491762	0.00390371	0.00158561	0.00492169	0.00190149	1.26077
222	glucose-6-phosphate 1-dehydrogenase, cytoplasmic isoform	XP_002266527.1 GI:225452196	0.0118328	0.00120536	0.0421688	0.0052555	3.56371
223	dihydrolipoyllysine-residue succinyltransferase component of 2-oxoglutarate dehydrogenase complex 2, mitochondrial	XP_002266593.2 GI:359483352	0.0660755	0.00440028	0.055312	0.00515323	0.837104
224	nascent polypeptide-associated complex subunit alpha-like	XP_002266597.1 GI:225470846	0.0527225	0.0078565	0.0443037	0.00315613	0.840319
225	bifunctional polymyxin resistance protein ArnA	XP_002266630.1 GI:225465764	0.00878352	0.00500044	0.000583349	0.000388937	0.066414
226	hypersensitive-induced response protein 4	XP_002266655.1 GI:225455545	0.00499991	0.00218649	0.0012455	0.00143818	0.249104
227	NAD-dependent malic enzyme 59 kDa isoform, mitochondrial	XP_002266697.1 GI:225454087	0.0357187	0.00727851	0.0204393	0.00613545	0.57223
228	adenylate kinase B-like	XP_002266762.1 GI:225425838	0.135553	0.00823106	0.099226	0.00940858	0.73201
229	elongation factor 2-like isoform 1	XP_002266780.1 GI:225462164	0.226714	0.0367103	0.333357	0.0521985	1.47039
230	protein LURP-one-related 15	XP_002266795.1 GI:225439606	0	0	0.0106497	0.0042172	#DIV/0!
231	uricase-2	XP_002266882.1 GI:225464393	0.104967	0.0109988	0.0683608	0.0116619	0.651263
232	uncharacterized protein LOC100253185	XP_002266892.1 GI:225443833	0.00834934	0.00239691	0.00178468	0.00122062	0.21375
233	glutathione transferase GST 23-like isoform 1	XP_002266900.1 GI:225454633	0.024349	0.00362822	0.015121	0.00269563	0.621013
234	eukaryotic translation initiation factor 3 subunit H	XP_002266909.1 GI:225433688	0.0110576	0.00864038	0.007679	0.006069	0.694457
235	proteasome subunit alpha type-4 isoform 2	XP_002266917.1 GI:225462543	0.091581	0.00812277	0.0925449	0.0117152	1.01053
236	glucose-6-phosphate 1-dehydrogenase, chloroplastic	XP_002266930.1 GI:225425210	0.0288346	0.00313843	0.00111279	0.000442582	0.0385922
237	putative germin-like protein 2-1	XP_002266984.1 GI:225444125	0.0667509	0.0074693	0	0	0
238	erlin-2-B	XP_002267076.1 GI:225423479	0.0514314	0.00569809	0.0707501	0.0168938	1.37562
239	nitrile-specifier protein 5	XP_002267128.1 GI:225447524	0.0244246	0.00333296	0.0202458	0.00419669	0.828913
240	putative germin-like protein 2-1	XP_002267172.1 GI:225444107	0.00437556	0.000233239	0	0	0
241	quercetin 3-O-methyltransferase 1 isoform 1	XP_002267179.1 GI:225453640	0.0177982	0.00449915	0.0164403	0.0044099	0.923707
242	ABC transporter I family member 6, chloroplastic	XP_002267203.1 GI:225464033	0.00265887	0.00214727	0.00166257	0.000655608	0.625292
243	polyubiquitin-C-like	XP_002267206.1 GI:225465623	0.0473321	0.00394331	0.0649674	0.0145356	1.37259
244	V-type proton ATPase catalytic subunit A	XP_002267279.1 GI:225443399	0.389759	0.0296437	0.439524	0.0220614	1.12768
245	tubulin beta-1 chain isoform 1	XP_002267304.1 GI:225444111	0.144294	0.0287616	0.0351527	0.0116081	0.243619
246	(+)-neomenthol dehydrogenase-like	XP_002267348.2 GI:359489616	0.330963	0.0286508	0.281351	0.0108848	0.850097
247	tubulin beta-1 chain	XP_002267380.1 GI:225470745	0.0207655	0.00381364	0.0114306	0.00136202	0.550461
248	long chain acyl-CoA synthetase 8	XP_002267417.1 GI:225447498	0	0	0.00948355	0.00189579	#DIV/0!
249	patellin-5 isoform 1	XP_002267428.1 GI:225460394	0.241844	0.0285023	0.324772	0.0130849	1.3429
250	polyubiquitin 4-like isoform 1	XP_002267452.1 GI:225465625	0.0234414	0.00305576	0.0132884	0.00308297	0.566879
251	eukaryotic translation initiation factor 4E-1	XP_002267488.1 GI:225462474	0.00238222	0.00159523	0.00352733	0.0013578	1.48069
252	protease Do-like 1, chloroplastic-like	XP_002267510.2 GI:359493091	0.00158862	0.00183438	0.0116264	0.00235308	7.31857
253	anthocyanidin 5,3-O-glucosyltransferase-like	XP_002267573.1 GI:225470650	0.0100271	0.00473191	0.0137121	0.00535022	1.3675
254	2,3-dimethylmalate lyase	XP_002267641.1 GI:225433752	0.00667895	0.00455717	0.00545173	0.00366708	0.816255
255	probable prefoldin subunit 5	XP_002267649.1 GI:225462560	0.0176273	0.00828581	0.00820134	0.00220519	0.465264
256	phosphomannomutase isoform 2	XP_002267677.1 GI:225454105	0.112012	0.00355051	0.0959388	0.0101756	0.856505
257	novel plant SNARE 13	XP_002267688.1 GI:225432169	0.00760236	0.00162205	0.0121723	0.000480482	1.60112
258	inositol monophosphatase 3	XP_002267760.2 GI:359483459	0.023708	0.00409285	0.0191549	0.00207391	0.807951
259	metacaspase-5-like isoform 2	XP_002267780.2 GI:359494652	0.0107779	0.00189546	0.00730877	0.00080143	0.678123
260	(+)-neomenthol dehydrogenase	XP_002267820.1 GI:225454097	0.0649068	0.0113791	0.037298	0.00719559	0.57464
261	vacuolar-sorting receptor 1-like	XP_002267833.2 GI:359481218	0.00823293	0.00465299	0.00442939	0.00315016	0.53801
262	cysteine proteinase inhibitor 12-like isoform 1	XP_002267841.1 GI:225464047	0.00121548	0.00140352	0.00440174	0.00170482	3.6214
263	quinone oxidoreductase PIG3-like isoform 1	XP_002267927.2 GI:359496324	0.0159	0.00613058	0.0193807	0.00599427	1.21891
264	uncharacterized protein At2g37660, chloroplastic	XP_002267965.1 GI:225440390	0.0301887	0.00315578	0.0319202	0.00141974	1.05735
265	ATP synthase subunit delta', mitochondrial	XP_002267995.1 GI:225453289	0.0276903	0.00759715	0.0489577	0.00543089	1.76804
266	uncharacterized protein LOC100267522 (protein translocase)	XP_002267996.1 GI:225455153	0.0211798	0.00340673	0.0264653	0.00129313	1.24956
267	clp protease-related protein At4g12060, chloroplastic-like	XP_002268037.2 GI:359490173	0.0131812	0.000771434	0.0105209	0.00211819	0.798173
268	3-oxoacyl-[acyl-carrier-protein] reductase, chloroplastic	XP_002268080.1 GI:225425854	0.143306	0.0166909	0.0386406	0.00355929	0.269638
269	fructokinase-2	XP_002268097.1 GI:225433918	0.685091	0.130465	0.287901	0.0948727	0.420237
270	uncharacterized protein LOC100241287	XP_002268190.1 GI:225437924	0.0488098	0.00572951	0.0521173	0.0103747	1.06776
271	phospholipase D alpha 1	XP_002268195.1 GI:225442981	0.103025	0.0196099	0.253218	0.0272214	2.45782
272	protein SRG1	XP_002268288.1 GI:225453297	0.0310208	0.00964384	0.0184223	0.00615428	0.59387
273	UDP-glucose 4-epimerase GEPI48	XP_002268294.2 GI:359473928	0.00942872	0.00551012	0.0408967	0.00841814	4.33746
274	dihydroneopterin aldolase-like isoform 1	XP_002268381.1 GI:225437928	0.0369327	0.0102034	0.0453835	0.0085308	1.22882
275	cationic peroxidase 1	XP_002268412.1 GI:225439627	0.0406067	0.0123035	0.0550738	0.00159316	1.35627
276	adipocyte plasma membrane-associated protein	XP_002268467.1 GI:225468656	0.108188	0.00571658	0.188884	0.0242508	1.7459
277	superoxide dismutase [Cu-Zn] isoform 2	XP_002268476.1 GI:225451120	0.183229	0.010411	0.155016	0.0134777	0.846026
278	succinyl-CoA ligase [ADP-forming] subunit alpha-1, mitochondrial-like	XP_002268479.1 GI:225457502	0.00950489	0.00483749	0.0139221	0.00388428	1.46473
279	serine carboxypeptidase-like 18	XP_002268517.1 GI:225446024	0.0206544	0.00121534	0.010305	0.00154391	0.498927
280	succinate dehydrogenase [ubiquinone] iron-sulfur subunit 1, mitochondrial	XP_002268523.1 GI:225452228	0.00510595	0.00212342	0	0	0
281	proactivator polypeptide-like 1 isoform 1	XP_002268581.1 GI:225439637	0	0	0.00124599	5.24424e-05	#DIV/0!
282	beta-xylosidase/alpha-L-arabinofuranosidase 2-like	XP_002268626.2 GI:359481045	0.22242	0.0150421	0.0829699	0.00642564	0.373033
283	protein transport protein SEC23-like	XP_002268633.2 GI:359478005	0.0177965	0.00656328	0.00515022	0.000120449	0.289395
284	40S ribosomal protein SA	XP_002268664.1 GI:225442018	0.171112	0.023651	0.147352	0.00746314	0.861144
285	uncharacterized aminotransferase y4uB-like	XP_002268803.1 GI:225464809	0.0375232	0.00977958	0.0199505	0.00256557	0.531685
286	probable glutathione S-transferase	XP_002268911.1 GI:225466235	0.188685	0.0197319	0.0771019	0.00439718	0.408628
287	2-isopropylmalate synthase 2, chloroplastic-like	XP_002268942.2 GI:359478076	0.0222884	0.00168452	0.0169237	0.00426313	0.759305
288	glutathione S-transferase U9-like	XP_002269024.1 GI:225456757	0.154317	0.0142237	0.123229	0.0344867	0.798546
289	uncharacterized protein LOC100260946	XP_002269057.2 GI:359473856	0.0144689	0.00465777	0.0202021	0.00875803	1.39624
290	glutathione S-transferase U9	XP_002269118.1 GI:225456761	0.0330105	0.011724	0.0409137	0.0099726	1.23941
291	methylthioribose kinase	XP_002269154.1 GI:225429289	0.027404	0.00286237	0.0434332	0.00184188	1.58492
292	serine/threonine-protein phosphatase 2A regulatory subunit B'' subunit alpha	XP_002269177.1 GI:225453066	0.00276553	0.000239846	0.00564133	0.00245391	2.03987
293	bifunctional protein FolD	XP_002269224.1 GI:225454113	0.00501442	0.00350713	0.00549677	0.00131016	1.09619
294	uncharacterized protein LOC100258770	XP_002269239.1 GI:225439101	0.00880164	0.00263765	0.00823947	0.00216626	0.936129
295	poly(rC)-binding protein 3-like	XP_002269249.1 GI:225463940	0.0529946	0.00290554	0.0544205	0.00987821	1.02691
296	sulfite oxidase	XP_002269273.1 GI:225451433	0.00777323	0.000656843	0.00593799	0.000651545	0.763903
297	alcohol dehydrogenase class-3-like	XP_002269325.2 GI:359480071	0.0499599	0.00848534	0.054547	0.0113234	1.09182
298	bifunctional nitrilase/nitrile hydratase NIT4B	XP_002269361.1 GI:225427460	0.0446275	0.00656374	0.0509889	0.00403241	1.14254
299	succinate dehydrogenase [ubiquinone] flavoprotein subunit 1, mitochondrial isoform 1	XP_002269407.1 GI:225430776	0.0492818	0.00309443	0.0685764	0.00618037	1.39152
300	serine carboxypeptidase-like 18-like	XP_002269439.1 GI:225429053	0.0817573	0.0187772	0.083607	0.013791	1.02262
301	pyruvate dehydrogenase E1 component subunit beta	XP_002269441.1 GI:225430650	0.102607	0.0231386	0.0121347	0.00491279	0.118264
302	signal peptidase complex catalytic subunit SEC11C	XP_002269449.1 GI:225443007	0.0212664	0.000666392	0.0221474	0.000560594	1.04142
303	uncharacterized protein LOC100254416 (pathogenesis-related protein 17)	XP_002269470.1 GI:225429295	0.00895803	0.00415204	0	0	0
304	cleavage and polyadenylation specificity factor subunit 5 isoform 1	XP_002269748.1 GI:225454123	0.00251169	6.97598e-05	0.00213062	0.000388301	0.84828
305	dynamin-related protein 3A-like	XP_002269774.2 GI:359494701	0.0061244	0.00234812	0.00607013	0.00231064	0.991138
306	mitochondrial import receptor subunit TOM20	XP_002269795.1 GI:225451445	0.0176973	0.000919062	0.0130694	0.000444511	0.738501
307	pyrophosphate--fructose 6-phosphate 1-phosphotransferase subunit beta-like	XP_002269934.2 GI:359494836	0.052392	0.0055303	0.0153998	0.00494885	0.293934
308	L-idonate 5-dehydrogenase	XP_002269936.1 GI:225469314	0.128171	0.00701015	0.0758853	0.00745576	0.592065
309	endoplasmin homolog	XP_002270014.2 GI:359485756	0.0450302	0.00289706	0.0479204	0.0069607	1.06418
310	SKP1-like protein 1B isoform 2	XP_002270061.1 GI:225457883	0.0380782	0.00462477	0.0293355	0.00118319	0.770403
311	probable serine/threonine-protein kinase At5g41260	XP_002270065.1 GI:225426412	0.00816325	0.00105204	0.000649566	0.000750054	0.0795721
312	glyoxysomal fatty acid beta-oxidation multifunctional protein MFP-a	XP_002270067.1 GI:225431755	0.000172986	0.000199747	0.00882098	0.00398203	50.9926
313	peroxisomal (S)-2-hydroxy-acid oxidase GLO4	XP_002270074.1 GI:225442052	0.0309618	0.00916395	0.0208602	0.00695793	0.67374
314	uncharacterized protein At2g34160	XP_002270136.1 GI:225443021	0.010313	0.00241463	0.0111944	0.00428977	1.08547
315	hydroxyacylglutathione hydrolase 3, mitochondrial-like	XP_002270140.1 GI:225462956	0.012386	0.00547549	0.00391433	0.00209523	0.316028
316	NADH dehydrogenase [ubiquinone] iron-sulfur protein 1, mitochondrial	XP_002270157.1 GI:225453076	0.0965473	0.00494857	0.109495	0.0124022	1.13411
317	V-type proton ATPase subunit E1	XP_002270168.1 GI:225439111	0.0730301	0.0132844	0.101559	0.00384345	1.39065
318	bifunctional 3-dehydroquinate dehydratase/shikimate dehydrogenase, chloroplastic	XP_002270188.1 GI:225451146	0.0653704	0.0200541	0.0134998	0.000926591	0.206513
319	oligopeptidase A-like	XP_002270219.2 GI:359495810	0.0821395	0.0283364	0.10779	0.0120846	1.31227
320	uncharacterized oxidoreductase ykwC-like	XP_002270228.2 GI:359485993	0.0854786	0.0203314	0.0920319	0.0108511	1.07667
321	bifunctional 3-dehydroquinate dehydratase/shikimate dehydrogenase, chloroplastic-like	XP_002270232.1 GI:225451148	0.0752959	0.0068592	0.0122455	0.00875477	0.162632
322	60S ribosomal protein L11-1-like	XP_002270266.1 GI:225443760	0.0245462	0.00228373	0.0397891	0.00595234	1.62098
323	calreticulin	XP_002270354.1 GI:225437549	0.0157809	0.00712568	0.00648989	0.00434819	0.41125
324	AP-2 complex subunit alpha-2	XP_002270388.1 GI:225436363	0.00364715	0.00184029	0.00490876	0.00161657	1.34592
325	glyceraldehyde-3-phosphate dehydrogenase-like	XP_002270414.1 GI:225425884	0.363838	0.0257684	0.376277	0.0148298	1.03419
326	probable glutamyl endopeptidase, chloroplastic-like	XP_002270510.2 GI:359479944	0.0229517	0.000565606	0.0184194	0.000788953	0.802529
327	putative 3,4-dihydroxy-2-butanone kinase	XP_002270550.1 GI:225471001	0.000189689	0.000219033	0.00280445	0.00161351	14.7845
328	D-threo-aldose 1-dehydrogenase	XP_002270562.1 GI:225429064	0.0251254	0.00529459	0.0194831	0.00747296	0.775433
329	isocitrate dehydrogenase [NADP]	XP_002270617.1 GI:225466253	0.11251	0.0255741	0.116388	0.0103086	1.03447
330	serine/threonine-protein phosphatase BSL1-like	XP_002270638.2 GI:359479775	0.000430492	0.000497089	0.00165461	0.00103255	3.84352
331	14 kDa zinc-binding protein-like	XP_002270641.1 GI:225439125	0.00863845	0.00205634	0.0108479	0.00299229	1.25577
332	coatomer subunit epsilon-1 isoform 1	XP_002270662.1 GI:225444159	0.0466414	0.00878054	0.019817	0.00230098	0.424881
333	ras-related protein RABB1b	XP_002270701.1 GI:225452278	0.0226718	0.00700813	0.00875594	0.00455264	0.386204
334	catalase isozyme 1 isoform 1	XP_002270703.2 GI:359491906	0.0656979	0.012131	0.019281	0.0102096	0.29348
335	alpha-galactosidase	XP_002270791.1 GI:225463807	0.0149641	0.0100584	0.0212236	0.00931019	1.4183
336	uncharacterized protein LOC100244219	XP_002270810.2 GI:359489873	0.0548051	0.0139497	0.051196	0.00868435	0.934146
337	uncharacterized protein LOC100249521	XP_002270877.1 GI:225454694	0.034217	0.00557944	0.0322544	0.00621695	0.942642
338	epoxide hydrolase 2	XP_002270883.2 GI:359477248	0.04945	0.00670417	0.0215688	0.00066969	0.436174
339	bifunctional polymyxin resistance protein ArnA	XP_002270884.1 GI:225436371	0.0168119	0.00818073	0.00913563	0.00306606	0.543403
340	quinone oxidoreductase 1	XP_002270933.1 GI:225443043	0.00876824	0.00136726	0.00438134	0.00214679	0.499683
341	glutamate decarboxylase 1	XP_002270937.1 GI:225466257	0.00233439	0.00191247	0.00289388	0.00293102	1.23967
342	methionine S-methyltransferase-like	XP_002270977.1 GI:225465288	0.00423355	0.00102862	0.000421578	0.000486797	0.0995802
343	quinone oxidoreductase 1	XP_002271007.2 GI:359482805	0.0276992	0.00447902	0.0273213	0.00530558	0.986358
344	6-phosphogluconate dehydrogenase, decarboxylating-like isoform 2	XP_002271021.1 GI:225425051	0.202662	0.0327928	0.190245	0.017173	0.938732
345	elongation factor Tu, chloroplastic-like isoform 1	XP_002271032.1 GI:225452282	0.0108051	0.000592788	0.0211269	0.00492901	1.95527
346	3-isopropylmalate dehydratase-like	XP_002271046.1 GI:225439231	0.00256535	0.00171118	0.0041	0.00286277	1.59823
347	FK506-binding protein 2-1	XP_002271056.1 GI:225469328	0.0482922	0.00469006	0.0600403	0.00938343	1.24327
348	nodal modulator 1	XP_002271147.1 GI:225437598	0.0756081	0.0148375	0.0383974	0.00808365	0.507848
349	universal stress protein A-like protein	XP_002271154.1 GI:225466259	0.0359053	0.00512196	0.0769109	0.0129618	2.14205
350	dihydrolipoyllysine-residue acetyltransferase component of pyruvate dehydrogenase complex, mitochondrial-like isoform 1	XP_002271286.1 GI:225460716	0.0312322	0.00202138	0.010639	0.00253271	0.340642
351	nucleoside diphosphate kinase B isoform 2	XP_002271352.1 GI:225453350	1.27564	0.0986953	1.41533	0.107081	1.10951
352	NADH dehydrogenase [ubiquinone] 1 alpha subcomplex subunit 9, mitochondrial	XP_002271401.1 GI:225437963	0.0176203	0.00441039	0.0136643	0.00327181	0.775488
353	tropinone reductase 1-like	XP_002271432.1 GI:225440458	0.0437832	0.00692835	0.0226393	0.00401516	0.517078
354	citrate synthase, mitochondrial	XP_002271451.1 GI:225450299	0.0272494	0.00785444	0.0411989	0.00641632	1.51192
355	14 kDa proline-rich protein DC2.15 isoform 1	XP_002271461.1 GI:225427023	0.0313698	0.00418366	0.0246845	0.00240836	0.786888
356	pyridoxal kinase-like	XP_002271493.2 GI:359488203	0.0137373	0.00345189	0.0240494	0.00641326	1.75067
357	actin-depolymerizing factor 10	XP_002271495.1 GI:225454162	0	0	0.00825304	0.00122984	#DIV/0!
358	transaldolase isoform 1	XP_002271514.1 GI:225425280	0.729682	0.15233	0.404573	0.0575348	0.55445
359	bifunctional aspartokinase/homoserine dehydrogenase, chloroplastic-like	XP_002271525.1 GI:225460063	0.00999421	0.00447716	0.0103997	0.00366765	1.04057
360	oligopeptidase A-like	XP_002271533.2 GI:359479399	0.00147728	0.00120233	0.00446925	0.00239643	3.02532
361	putative phosphatidylglycerol/phosphatidylinositol transfer protein DDB_G0282179 isoform 1	XP_002271535.1 GI:225439366	0.0720322	0.0123532	0.0234314	0.00386275	0.325291
362	bifunctional nitrilase/nitrile hydratase NIT4B-like	XP_002271633.1 GI:225463263	0.00287736	0.00178129	0.00115678	0.00133573	0.402027
363	uncharacterized protein LOC100247238	XP_002271647.1 GI:225449748	0.00448571	0.00298014	0.00272698	0.00106046	0.607926
364	uncharacterized protein LOC100242213	XP_002271723.2 GI:359488790	0.0411213	0.015437	0.0132612	0.00478331	0.32249
365	succinyl-CoA ligase [ADP-forming] subunit alpha-1, mitochondrial	XP_002271746.1 GI:225465670	0.0108293	0.0011396	0.00526135	0.00363695	0.485843
366	uncharacterized protein LOC100243025	XP_002271868.1 GI:225439699	0.00985591	0.00278433	0.0105151	0.00143368	1.06689
367	V-type proton ATPase subunit H-like	XP_002271887.1 GI:225454716	0	0	0.0163381	0.00880393	#DIV/0!
368	sucrose synthase 2	XP_002271896.1 GI:225437428	0.0537426	0.0181439	0.153776	0.0275748	2.86134
369	nudix hydrolase 3-like	XP_002271902.1 GI:225443237	0.025036	0.00536982	0.0401691	0.00646923	1.60445
370	40S ribosomal protein S12-like isoform 1	XP_002272051.1 GI:225465504	0.0112898	0.00033296	0.0121128	0.00106508	1.0729
371	tyramine N-feruloyltransferase 4/11-like	XP_002272073.1 GI:225449010	0.00521964	0.000473477	0.00344339	0.00132671	0.659699
372	serine carboxypeptidase-like 18	XP_002272116.1 GI:225429209	0.0973346	0.0107735	0.0606482	0.0209592	0.62309
373	protein SRG1	XP_002272119.1 GI:225432270	0.0293608	0.00485176	0	0	0
374	golgin candidate 6-like	XP_002272168.1 GI:225465945	0.00474874	0.00138547	0.00112586	0.000866541	0.237085
375	ras-related protein Rab5	XP_002272169.1 GI:225466271	0.0563245	0.0120456	0.0594126	0.015894	1.05483
376	heat shock 70 kDa protein, mitochondrial-like	XP_002272173.2 GI:359496771	0.209143	0.0232575	0.160937	0.00611698	0.769506
377	mitochondrial outer membrane protein porin of 36 kDa	XP_002272180.1 GI:225446066	0.0738453	0.0109167	0.0867027	0.00963019	1.17411
378	hypersensitive-induced response protein 1 isoform 1	XP_002272188.1 GI:225456674	0.410482	0.0474555	0.215908	0.0118485	0.525986
379	LL-diaminopimelate aminotransferase, chloroplastic	XP_002272305.1 GI:225429094	0.0487577	0.00641321	0.0335623	0.00577134	0.688348
380	adenosine kinase 2	XP_002272337.1 GI:225449016	0.155412	0.0253535	0.14863	0.0125361	0.95636
381	probable mannitol dehydrogenase	XP_002272479.1 GI:225469754	0.179709	0.0390981	0.216463	0.0374169	1.20452
382	uncharacterized protein At4g14100	XP_002272515.2 GI:359473842	0.000288545	0.000333184	0.00237759	0.00121931	8.2399
383	probable glutathione S-transferase parC-like isoform 1	XP_002272553.2 GI:359494273	0.267295	0.0318255	0.472073	0.0810055	1.76611
384	dolichyl-diphosphooligosaccharide--protein glycosyltransferase subunit 2-like	XP_002272576.2 GI:359480291	0.114319	0.0137178	0.122679	0.0284329	1.07313
385	probable phospholipid hydroperoxide glutathione peroxidase 6, mitochondrial isoform 1	XP_002272606.1 GI:225426403	0.0563341	0.00574561	0.0885784	0.00907849	1.57237
386	pyruvate decarboxylase isozyme 2	XP_002272615.1 GI:225439520	0.0095803	0.00140798	0.019764	0.00517512	2.06299
387	pre-mRNA-processing factor 39-like	XP_002272685.1 GI:225437987	0.0225055	0.00251909	0.00953112	0.00228072	0.423501
388	probable methylenetetrahydrofolate reductase-like	XP_002272730.1 GI:225436253	0.0685771	0.013844	0.0483151	0.00278529	0.704537
389	4-coumarate--CoA ligase 1 isoform 1	XP_002272782.1 GI:225446080	0.0383927	0.00408243	0.0388507	0.00916503	1.01193
390	salutaridine reductase-like	XP_002272868.2 GI:359479424	0.0521617	0.0102931	0.0627956	0.010452	1.20386
391	3-oxoacyl-[acyl-carrier-protein] synthase I, chloroplastic-like	XP_002272874.2 GI:359483854	0.0306547	0.0126032	0.0301733	0.00233365	0.984295
392	aldo-keto reductase family 4 member C9-like	XP_002272909.1 GI:225440478	0.0686708	0.00233489	0.0326755	0.00871232	0.475828
393	probable glutathione peroxidase 8	XP_002272936.1 GI:225426405	0.187072	0.0204784	0.186247	0.0155812	0.99559
394	momilactone A synthase-like	XP_002272981.1 GI:225437701	0.035948	0.0183884	0.00684197	0.00394589	0.190329
395	5'-methylthioadenosine/S-adenosylhomocysteine nucleosidase 1 isoform 1	XP_002273006.2 GI:359475061	0.0849651	0.00990638	0.0679697	0.00752071	0.799972
396	minor allergen Alt a 7-like	XP_002273030.1 GI:225430832	0.0401117	0.000525916	0.0185627	0.00407004	0.462775
397	fumarate hydratase 1, mitochondrial	XP_002273033.1 GI:225437455	0	0	0.0201832	0.00497214	#DIV/0!
398	glutathione S-transferase zeta class-like isoform 1	XP_002273077.1 GI:225465322	0.0348646	0.00924083	0.0278364	0.00210723	0.798415
399	staphylococcal nuclease domain-containing protein 1	XP_002273150.1 GI:225447723	0.00421414	0.00235842	0.00402777	0.00204633	0.955773
400	probable Xaa-Pro aminopeptidase P	XP_002273246.1 GI:225430834	0.0585168	0.00115281	0.0471108	0.0060003	0.805082
401	nicalin-1	XP_002273260.1 GI:225464882	0.000440151	0.000508243	0.0015162	0.000704855	3.44472
402	eukaryotic translation initiation factor 5A	XP_002273265.1 GI:225468027	0.0410358	0.00489382	0.0528464	0.00459011	1.28781
403	40S ribosomal protein S10-like	XP_002273286.2 GI:359490605	0.0170324	0.00403617	0.0226195	0.00384254	1.32803
404	lactoylglutathione lyase	XP_002273346.2 GI:359483362	0.0258525	0.0125666	0.0209325	0.00507438	0.809689
405	probable glycerol kinase isoform 1	XP_002273367.1 GI:225463623	0.0532436	0.005942	0.0442922	0.00418027	0.831877
406	14-3-3-like protein D-like	XP_002273375.2 GI:359483716	0.177199	0.0349222	0.154567	0.0142246	0.872278
407	peptidyl-prolyl cis-trans isomerase CYP20-3, chloroplastic-like isoform 1	XP_002273421.2 GI:359480225	0.0101605	0.00121115	0.005086	0.00227907	0.500564
408	malonyl-CoA-acyl carrier protein transacylase, mitochondrial	XP_002273446.1 GI:225434451	0.0312241	0.00380881	0.0163068	0.00293841	0.522251
409	uracil phosphoribosyltransferase	XP_002273489.1 GI:225440492	0.00664214	0.000994655	0.00582672	0.00158624	0.877235
410	germin-like protein 9-3	XP_002273528.1 GI:225464912	0.0110809	0.00504155	0	0	0
410	germin-like protein 9-3	XP_002273528.1 GI:225464912	0.0195165	0.00157762	0.019119	0.00229212	0.979633
411	germin-like protein 9-3	XP_002273554.1 GI:225464914	0.00539345	0.00152208	0.00247131	0.00181267	0.458207
412	S-norcoclaurine synthase	XP_002273566.1 GI:225454743	0.42224	0.0118419	0.0858124	0.00761712	0.203231
413	delta-1-pyrroline-5-carboxylate dehydrogenase 12A1, mitochondrial-like	XP_002273569.1 GI:225456697	0.00819683	0.00362811	0.0122534	0.00419773	1.49489
414	probable 6-phosphogluconolactonase 4, chloroplastic	XP_002273657.1 GI:225455268	0.0461741	0.0150925	0.0399031	0.0186078	0.864187
415	calnexin homolog 1	XP_002273708.1 GI:225425320	0.013109	0.00256582	0.0586304	0.00389213	4.47252
416	strictosidine synthase 1	XP_002273764.1 GI:225441250	0.00764476	0.00631667	0.0169139	0.00659271	2.21248
417	coatomer subunit zeta-1-like isoform 1	XP_002273766.1 GI:225463398	0.011639	0.000759211	0.0100262	0.00202542	0.861429
418	putative GDP-L-fucose synthase 2-like	XP_002273903.1 GI:225445759	0.0240821	0.00371214	0.0120586	0.00369067	0.50073
419	cytochrome b5 isoform 1	XP_002273913.1 GI:225455278	0.0073197	0.00188744	0.010362	0.00346128	1.41563
420	uncharacterized protein LOC100242710	XP_002273917.1 GI:225457608	0.0512011	0.00144522	0.0210064	0.00106456	0.410273
421	15 kDa selenoprotein-like	XP_002273955.1 GI:225434108	0.00451564	0.000274731	0.00228662	0.00152475	0.506378
422	actin-depolymerizing factor 1-like	XP_002273958.1 GI:225439733	0.0271606	0.00466712	0.0192658	0.00829244	0.709329
423	probable xyloglucan endotransglucosylase/hydrolase protein 30-like	XP_002273975.1 GI:225453754	0.00623631	0.000764482	0.00190144	0.00133929	0.304898
424	major allergen Pru ar 1	XP_002273982.1 GI:225431840	0.101501	0.00242486	0.0977436	0.00796437	0.96298
425	riboflavin synthase alpha chain	XP_002274029.1 GI:225446349	0.0215026	0.00537958	0.0232416	0.00189617	1.08088
426	programmed cell death protein 5-like	XP_002274043.1 GI:225463408	0.00288193	0.00111776	0.00717867	0.00279989	2.49093
427	probable inactive purple acid phosphatase 1-like	XP_002274118.2 GI:359472541	0.00560807	0.0011479	0.0024538	8.02028e-05	0.437547
428	phosphoglucomutase-like	XP_002274127.2 GI:359486666	0.0523325	0.00561454	0.0270314	0.00381384	0.516532
429	uncharacterized protein LOC100244246 (nucleic acid binding protein, putative)	XP_002274164.1 GI:225454759	0.0523954	0.00410063	0.0372138	0.00464815	0.710248
430	DNA-directed RNA polymerases I, II, and III subunit rpabc3 isoform 1	XP_002274171.1 GI:225434042	0.00474733	0.00348177	0.00546776	0.000854403	1.15175
431	uncharacterized protein LOC100244433	XP_002274272.1 GI:225457620	0.00450407	0.00180683	0.00118591	0.00136937	0.263297
432	enolase 1, chloroplastic-like	XP_002274334.1 GI:225455784	0.0359337	0.00675319	0.0164934	0.00117111	0.458995
433	60S ribosomal protein L12	XP_002274407.1 GI:225449052	0.00191606	0.00088478	0.000655905	0.000757374	0.34232
434	superoxide dismutase [Cu-Zn], chloroplastic	XP_002274421.1 GI:225436450	0.0509749	0.0141875	0.0343995	0.00235132	0.674833
435	NADH-cytochrome b5 reductase 1	XP_002274424.1 GI:225439170	0.00621163	0.00336189	0.00208211	0.00240421	0.335195
436	auxin-binding protein ABP19a-like	XP_002274457.1 GI:225442131	0	0	0.0163053	0.00102825	#DIV/0!
437	probable xyloglucan endotransglucosylase/hydrolase protein B	XP_002274520.1 GI:225425332	0.00322388	0.00131599	0.00717407	0.00339977	2.22529
438	major allergen Pru av 1	XP_002274535.1 GI:225431850	0.0445516	0.00258973	0.0723796	0.0112024	1.62462
439	probable aquaporin PIP2-5	XP_002274555.1 GI:225449054	0.122881	0.00743491	0.107247	0.00628592	0.872777
440	major allergen Pru av 1	XP_002274617.1 GI:225431852	0.00765274	0.00521582	0.00980025	0.00660015	1.28062
441	uncharacterized protein LOC100263471	XP_002274734.1 GI:225438019	0.0222005	0.00800578	0.0166319	0.00297162	0.749169
442	peptidyl-prolyl cis-trans isomerase isoform 1	XP_002274869.1 GI:225457957	1.85261	0.351451	3.24416	0.168448	1.75113
443	triosephosphate isomerase, chloroplastic-like isoform 1	XP_002274871.1 GI:225427917	0.21292	0.0268154	0.1002	0.0148906	0.470602
444	profilin-1 isoform 1	XP_002274966.1 GI:225429394	0.00747362	0.000430483	0.0101662	0.000737132	1.36028
445	(+)-neomenthol dehydrogenase-like isoform 2	XP_002274970.2 GI:359479195	0.0196297	0.00273667	0.0097503	0.00306	0.496711
446	eukaryotic translation initiation factor 3 subunit K	XP_002274986.1 GI:225444609	0.0139344	0.00287005	0.0196574	0.00785661	1.41071
447	RAN GTPase-activating protein 1 isoform 2	XP_002275003.1 GI:225436920	0.00857411	0.0036086	0.0059329	0.00372957	0.691955
448	phosphoribosylformylglycinamidine cyclo-ligase, chloroplastic/mitochondrial	XP_002275035.1 GI:225437507	0.0137268	0.00549948	0.00200945	0.00232032	0.146389
449	serine carboxypeptidase II-2	XP_002275081.1 GI:225445780	0.0305838	0.0013996	0.0250163	0.00361234	0.817957
450	sucrose synthase	XP_002275155.1 GI:225444613	0.0349304	0.0147838	0.0588412	0.0202966	1.68453
451	translocon-associated protein subunit alpha	XP_002275216.1 GI:225427923	0.0238724	0.00880976	0.0314843	0.00162977	1.31886
452	gamma-interferon-inducible lysosomal thiol reductase isoform 1	XP_002275261.1 GI:225434490	0.00701198	0.00194036	0.00553295	0.00191132	0.78907
453	peroxidase 72	XP_002275309.1 GI:225431269	0.0732164	0.0144437	0.120364	0.0136331	1.64395
454	phosphate carrier protein, mitochondrial	XP_002275325.1 GI:225451581	0.227923	0.0620072	0.257164	0.0468611	1.12829
455	glutathione S-transferase U10-like	XP_002275338.2 GI:359473386	0.440989	0.0296801	0.527222	0.0577224	1.19554
456	U2 small nuclear ribonucleoprotein A'	XP_002275396.1 GI:225425356	0.023499	0.00740447	0.0196946	0.00856772	0.838104
457	HVA22-like protein a	XP_002275428.1 GI:225456735	0.00340564	0.000883405	0.0077953	0.000350321	2.28894
458	glutathione S-transferase U8	XP_002275435.2 GI:359481718	0.529572	0.0588359	0.465556	0.0242503	0.879118
459	malate dehydrogenase, mitochondrial	XP_002275442.1 GI:225443845	0.392334	0.0352324	0.330803	0.0452114	0.843165
460	pyruvate decarboxylase isozyme 1	XP_002275486.1 GI:225443847	0.134341	0.041974	0.0821993	0.0160558	0.611869
461	V-type proton ATPase subunit C	XP_002275510.1 GI:225451579	0.0688785	0.0125395	0.0604259	0.0146775	0.877283
462	ubiquitin-activating enzyme E1 1	XP_002275617.2 GI:359478703	0.147185	0.0197985	0.165113	0.0198427	1.12181
463	exportin-1 isoform 1	XP_002275630.1 GI:225454813	0.00260363	0.00128103	0.00463059	0.00055741	1.77851
464	bis(5'-adenosyl)-triphosphatase-like	XP_002275721.2 GI:359478482	0.00267879	0.00105637	0.00189011	0.00139632	0.705585
465	universal stress protein A-like protein	XP_002275745.1 GI:225440536	0.00757117	0.001865	0.013023	0.000894052	1.72008
466	cysteine proteinase RD19a isoform 1	XP_002275759.1 GI:225431287	0.0147497	0.00476449	0.0124669	0.00254813	0.845233
467	GTP-binding protein SAR1A	XP_002275765.1 GI:225437537	0.250456	0.0232887	0.213174	0.0114533	0.851145
468	cysteine synthase	XP_002275778.1 GI:225451233	0.0217757	0.00749378	0.0237669	0.00225066	1.09144
469	uncharacterized protein LOC100265752	XP_002275796.1 GI:225444549	0.000862111	0.00099548	0.0037591	0.00146042	4.36035
470	cucumisin-like	XP_002275807.1 GI:225426745	0.0468004	0.0106443	0.000439798	0.000507835	0.00939731
471	glutathione S-transferase L3-like	XP_002275882.1 GI:225439775	0.349051	0.0772034	0.230669	0.0409114	0.660845
472	succinyl-CoA ligase [ADP-forming] subunit beta, mitochondrial	XP_002275953.1 GI:225438067	0.0650842	0.0203362	0.0751097	0.00707605	1.15404
473	6-phosphogluconate dehydrogenase, decarboxylating-like	XP_002275970.1 GI:225426063	0.00399391	0.00354089	0.00709371	0.00656638	1.77613
474	cysteine synthase isoform 2	XP_002275990.1 GI:225451235	0.535218	0.0613722	0.347512	0.0279801	0.64929
475	probable NADH dehydrogenase [ubiquinone] 1 alpha subcomplex subunit 5, mitochondrial	XP_002276087.1 GI:225464631	0.00802131	0.00384085	0.00649619	0.00274939	0.809867
476	lysosomal alpha-mannosidase-like	XP_002276092.2 GI:359488553	0.0245786	0.00327601	0.0313182	0.0102877	1.27421
477	DNA damage-inducible protein 1	XP_002276099.1 GI:225462066	0.0513707	0.0102325	0.0428659	0.00670189	0.834442
478	leucine aminopeptidase 2, chloroplastic isoform 1	XP_002276114.1 GI:225445867	0.152053	0.0121239	0.18929	0.0102216	1.2449
479	protein SGT1 homolog	XP_002276170.1 GI:225464635	0.0198986	0.00983696	0.0111451	0.00311051	0.560094
480	coatomer subunit delta	XP_002276172.2 GI:359473067	0.0352122	0.0100196	0.0391629	0.0060832	1.1122
481	serine/threonine-protein phosphatase 2A 65 kDa regulatory subunit A beta isoform	XP_002276180.1 GI:225455902	0.0215856	0.00461072	0.0260895	0.00332896	1.20865
482	glutaredoxin	XP_002276266.1 GI:225452402	0.00206872	0.000697133	0.00680629	0.00198513	3.2901
483	pyrophosphate--fructose 6-phosphate 1-phosphotransferase subunit alpha-like	XP_002276269.1 GI:225457674	0.0850236	0.00958352	0.0589491	0.00952936	0.693327
484	lactoylglutathione lyase isoform 1	XP_002276276.1 GI:225436504	0.0733714	0.00483651	0.0757192	0.00358476	1.032
485	glutathione S-transferase L3	XP_002276301.1 GI:225439785	0.00280244	0.00158213	0.00712982	0.00340553	2.54415
486	4-coumarate--CoA ligase-like 7	XP_002276353.1 GI:225436506	0.00382855	0.00091631	0.00187913	0.000193286	0.49082
487	3-isopropylmalate dehydrogenase, chloroplastic	XP_002276384.1 GI:225448085	0.0132864	0.00345295	0.0115273	0.000983742	0.867602
488	calcyclin-binding protein	XP_002276421.1 GI:225443859	0.00822051	0.000328155	0.0096121	0.00552634	1.16928
489	5-methyltetrahydropteroyltriglutamate--homocysteine methyltransferase	XP_002276438.1 GI:225439223	0.761586	0.0980149	0.855058	0.0395923	1.12273
490	cytochrome b-c1 complex subunit Rieske, mitochondrial	XP_002276466.1 GI:225451621	0.00353604	0.00408306	0.00979559	0.0039908	2.77022
491	probable plastid-lipid-associated protein 3, chloroplastic-like	XP_002276479.1 GI:225427112	0.00708856	0.00289171	0.00333722	0.00385349	0.47079
492	guanine deaminase	XP_002276494.1 GI:225451245	0.00995033	0.00094424	0.00412417	0.000348729	0.414476
493	hypersensitive-induced response protein 1	XP_002276517.1 GI:225424906	0.0833037	0.0139331	0.0919226	0.0227445	1.10346
494	protein disulfide isomerase-like 2-3	XP_002276520.1 GI:225447176	0.00928272	0.00113644	0.0099246	0.0018065	1.06915
495	tyrosine aminotransferase	XP_002276551.1 GI:225446437	0.0188025	0.00799646	0.00630669	0.00421782	0.335418
496	alanine--glyoxylate aminotransferase 2 homolog 1, mitochondrial	XP_002276566.1 GI:225438605	0.00874854	0.00443468	0	0	0
497	UPF0510 protein INM02-like	XP_002276581.1 GI:225430906	0.00950008	0.00430075	0.00890203	0.00511442	0.937048
498	importin subunit beta-1-like	XP_002276600.1 GI:225455336	0.165696	0.0152941	0.130527	0.016012	0.787751
499	cell division protein ftsZ homolog 1, chloroplastic-like	XP_002276623.1 GI:225460837	0.00486108	0.00101178	0.00321532	0.00129905	0.661442
500	mitochondrial outer membrane protein porin of 36 kDa isoform 1	XP_002276636.1 GI:225424908	0.230446	0.0600461	0.24469	0.0184866	1.06181
501	20 kDa chaperonin, chloroplastic	XP_002276749.1 GI:225444649	0.142397	0.00647025	0.0981308	0.00741393	0.689135
502	UDP-glycosyltransferase 85A1	XP_002276771.1 GI:225449282	0.0117652	0.00493672	0.00124383	0.000874226	0.105722
503	uncharacterized protein LOC100252201 isoform 1	XP_002276779.1 GI:225437569	0.00768252	0.0026145	0.0123182	0.003699	1.60341
504	uncharacterized protein LOC100243555	XP_002276799.1 GI:225441609	0.00107896	0.00124587	0.00400909	0.00157013	3.7157
505	stomatin-like protein 2	XP_002276800.1 GI:225442194	0.0130791	0.00197403	0.0158245	0.00205495	1.20991
506	60S acidic ribosomal protein P0	XP_002276842.1 GI:225449110	0.0749054	0.0152891	0.0863377	0.00940648	1.15262
507	dihydrolipoyl dehydrogenase	XP_002276853.1 GI:225431914	0.105039	0.0101453	0.0230468	0.00232581	0.219411
508	biotin carboxyl carrier protein of acetyl-CoA carboxylase 1, chloroplastic	XP_002276955.2 GI:359476751	0.0810604	0.0224415	0.0469691	0.00459453	0.579433
509	cell division cycle protein 48 homolog	XP_002276976.1 GI:225436524	0.0041749	0.000959135	0.00531516	0.00182736	1.27312
510	bifunctional aspartate aminotransferase and glutamate/aspartate-prephenate aminotransferase	XP_002277000.1 GI:225438653	0.223366	0.0186117	0.113068	0.0121968	0.506202
511	26S proteasome non-ATPase regulatory subunit 11 isoform 2	XP_002277010.1 GI:225451255	0.0259026	0.0102054	0.0541704	0.0177439	2.09131
512	26S proteasome non-ATPase regulatory subunit 2 1A	XP_002277029.1 GI:225446449	0.0582176	0.00305467	0.0523427	0.00359242	0.899088
513	putative germin-like protein 2-1	XP_002277055.1 GI:225454930	0	0	0.00826301	0.00321978	#DIV/0!
514	l-Ala-D/L-Glu epimerase	XP_002277056.1 GI:225456012	0.0927824	0.0127492	0.0510035	0.00506694	0.549712
515	ATP-dependent Clp protease proteolytic subunit 5, chloroplastic isoform 1	XP_002277104.1 GI:225437581	0.0162001	0.00223463	0.0161819	0.00213295	0.998875
516	ferritin-3, chloroplastic	XP_002277114.1 GI:225448548	0.0031938	0.00213243	0.0207383	0.000965923	6.4933
517	protein PHLOEM PROTEIN 2-LIKE A9	XP_002277133.1 GI:225423690	0.00277497	0.00185174	0.00669748	0.00125343	2.41353
518	serine hydroxymethyltransferase, mitochondrial	XP_002277146.1 GI:225429452	0.00795051	0.00144724	0.00272561	0.00183955	0.342822
519	elongation factor 1-alpha	XP_002277159.1 GI:225449120	0.00807639	0.00560062	0.0222562	0.010531	2.75572
520	glucan endo-1,3-beta-glucosidase, basic vacuolar isoform	XP_002277169.1 GI:225431926	0.31237	0.0495335	0.327385	0.0571012	1.04807
521	RNA-binding protein Musashi homolog 2	XP_002277226.1 GI:225460542	0.0133951	0.000532123	0.0130662	0.00574201	0.975442
522	cucumisin-like	XP_002277242.2 GI:359486591	0.0223954	0.00623683	0.00375493	0.000220826	0.167665
523	50S ribosomal protein L12, chloroplastic	XP_002277258.1 GI:225452430	0.00283763	0.00119373	0.00420814	0.00136736	1.48298
524	DNA-damage-repair/toleration protein DRT102-like isoform 1	XP_002277284.1 GI:225451267	0.0194646	0.00231339	0.0225081	0.007702	1.15636
525	zeta-carotene desaturase, chloroplastic/chromoplastic	XP_002277348.2 GI:359487812	0.015949	0.0035919	0	0	0
526	subtilisin-like protease isoform 1	XP_002277352.1 GI:225460544	0.00953092	0.00228842	0.00473597	0.00315906	0.496906
527	ruBisCO large subunit-binding protein subunit alpha, chloroplastic-like	XP_002277357.2 GI:359479362	0.548354	0.0496463	0.37152	0.0352219	0.677518
528	probable cinnamyl alcohol dehydrogenase 1-like	XP_002277375.1 GI:225426492	0.209238	0.00558422	0.138434	0.010251	0.66161
529	GDSL esterase/lipase 5	XP_002277382.1 GI:225444605	0.0138235	0.00566704	0.001758	0.00202996	0.127175
530	bifunctional 3-dehydroquinate dehydratase/shikimate dehydrogenase, chloroplastic-like	XP_002277395.2 GI:359477446	0.00647467	0.00377505	0.00968486	0.0014091	1.49581
531	uncharacterized protein LOC100263132 (plasma membrane associated protein-like)	XP_002277418.1 GI:225432494	0.00493641	0.000275977	0.00678842	0.000296387	1.37517
532	mitochondrial uncoupling protein 3	XP_002277421.1 GI:225440590	0.0195647	0.00284167	0.0288811	0.00135173	1.47619
533	ATP synthase subunit beta, mitochondrial-like	XP_002277452.1 GI:225449132	0.141406	0.0157359	0.154602	0.0146873	1.09332
534	NADH dehydrogenase [ubiquinone] iron-sulfur protein 7, mitochondrial	XP_002277483.1 GI:225429464	0.0251597	0.00116092	0.0306226	0.00403562	1.21713
535	probable carboxylesterase 15	XP_002277507.1 GI:225436091	0.00889658	0.00203051	0.00118609	0.00136958	0.13332
536	xylose isomerase-like	XP_002277520.2 GI:359485034	0.00188682	0.00217872	0.0166002	0.00739111	8.79796
537	uncharacterized protein LOC100253453	XP_002277528.2 GI:359495228	0.0179197	0.00252659	0.0183862	0.00487025	1.02604
538	ras-related protein RABA1f	XP_002277579.1 GI:225443554	0.0134867	0.00969784	0.0341772	0.0115744	2.53415
539	ADP-ribosylation factor 1	XP_002277581.1 GI:225446168	0.0191478	0.00257447	0.0118108	0.00146507	0.616823
540	glycine-rich protein 2-like	XP_002277628.1 GI:225427973	0.0337014	0.000892849	0.0187552	0.00722412	0.556511
541	universal stress protein A-like protein isoform 1	XP_002277653.1 GI:225431940	0.0549702	0.0104236	0.0728877	0.0315678	1.32595
542	glutathione transferase GST 23-like	XP_002277724.2 GI:359481432	0.00287503	0.00133582	0.00103138	0.00119094	0.358739
543	peptidyl-prolyl cis-trans isomerase CYP20-1	XP_002277763.1 GI:225434588	0.100366	0.0109106	0.132885	0.0162025	1.32401
544	uncharacterized protein LOC100248935	XP_002277779.1 GI:225431334	0.000500587	0.000578028	0.00260321	0.00116746	5.20032
545	uncharacterized protein yqjG (glutathione transferase)	XP_002277831.1 GI:225423714	0.0272246	0.0028236	0.0204219	0.00151577	0.750125
546	20 kDa chaperonin, chloroplastic	XP_002277861.1 GI:225455948	0.0385568	0.00297025	0.0334076	0.00172419	0.86645
547	dihydrolipoyllysine-residue acetyltransferase component 3 of pyruvate dehydrogenase complex, mitochondrial	XP_002277871.1 GI:225442225	0.0477918	0.00595198	0.0599405	0.0062656	1.2542
548	aquaporin TIP2-3	XP_002277904.2 GI:359495982	0.00891997	0.000777693	0.00169343	0.0019554	0.189847
549	isopentenyl-diphosphate Delta-isomerase I-like	XP_002277935.1 GI:225430939	0.0658961	0.0101514	0.0254426	0.00401243	0.386102
550	long chain acyl-CoA synthetase 7, peroxisomal	XP_002277936.1 GI:225432604	0.00672536	0.00145121	0.00554285	0.000699361	0.824172
551	carbonic anhydrase, chloroplastic	XP_002277957.1 GI:225452452	0.00422839	0.00179816	0	0	0
552	regulator of ribonuclease-like protein 2	XP_002277981.1 GI:225430941	0.213224	0.0295642	0.18892	0.0364164	0.886014
553	transmembrane protein 111	XP_002277989.1 GI:225469994	0.0252036	0.00367182	0.00353644	0.00157291	0.140315
554	adenosylhomocysteinase-like isoform 1	XP_002278000.1 GI:225456806	0.34635	0.0449174	0.367351	0.0413738	1.06063
555	linoleate 9S-lipoxygenase 5, chloroplastic	XP_002278007.1 GI:225432618	0.0117122	0.00302729	0.0147102	0.00197478	1.25597
556	mitochondrial import inner membrane translocase subunit tim23-like	XP_002278010.1 GI:225442227	0.00162895	0.00124983	0.000584666	0.000675114	0.358922
557	REF/SRPP-like protein At1g67360-like	XP_002278036.1 GI:225425424	0.00114326	0.000478539	0	0	0
558	adipocyte plasma membrane-associated protein-like isoform 1	XP_002278088.1 GI:225436102	0.0250543	0.00359957	0.0265594	0.0050079	1.06007
559	aldehyde dehydrogenase family 7 member A1	XP_002278093.1 GI:225444704	0.0260803	0.00868013	0.160044	0.00803578	6.13659
560	PRA1 family protein B4-like	XP_002278095.1 GI:225448578	0.00260802	5.44077e-05	0	0	0
561	eukaryotic initiation factor 4A-11	XP_002278119.1 GI:225429488	0.0655889	0.0170642	0.0425923	0.010908	0.649382
562	proteasome subunit alpha type-2-B	XP_002278126.1 GI:225423722	0.114217	0.014813	0.101727	0.020703	0.890642
563	aconitate hydratase 2, mitochondrial	XP_002278138.1 GI:225460961	0.822358	0.0434455	0.711827	0.0657168	0.865593
564	biotin carboxyl carrier protein of acetyl-CoA carboxylase-like	XP_002278151.2 GI:359486366	0.0295907	0.00414542	0.0103294	0.000676759	0.349076
565	proteasome subunit alpha type-7	XP_002278162.1 GI:225428005	0.0418505	0.00749412	0.0397056	0.00158535	0.94875
566	germin-like protein 9-3	XP_002278170.1 GI:225446728	0.461514	0.0328722	0.112629	0.00446655	0.244042
567	ATP-citrate synthase beta chain protein 2	XP_002278181.1 GI:225431960	0.324635	0.0508066	0.400728	0.0215313	1.2344
568	8-hydroxyquercetin 8-O-methyltransferase	XP_002278190.1 GI:225446489	0.0687687	0.00370629	0.0539849	0.0113329	0.785021
569	8-hydroxyquercetin 8-O-methyltransferase	XP_002278211.1 GI:225446491	1.77904	0.156771	1.5553	0.268628	0.874233
570	L-ascorbate peroxidase 3, peroxisomal	XP_002278281.1 GI:225428009	0.0153843	0.00470404	0.0127204	0.00491774	0.826847
571	probable ribose-5-phosphate isomerase	XP_002278297.1 GI:225451299	0.0196292	0.00818455	0.0113585	0.00466195	0.578654
572	myricetin O-methyltransferase	XP_002278316.1 GI:225446496	0.666993	0.0603178	0.54769	0.0845955	0.821134
573	PITH domain-containing protein At3g04780	XP_002278320.1 GI:225451301	0.0147292	0.00200818	0.010231	0.00184976	0.694601
574	40S ribosomal protein S7 isoform 1	XP_002278371.1 GI:225455966	0.00550843	0.00236256	0.00452812	0.00220505	0.822034
575	mitochondrial import inner membrane translocase subunit TIM22	XP_002278395.1 GI:225441395	0.0173159	0.00280839	0.00838674	0.00377008	0.484337
576	2-C-methyl-D-erythritol 2,4-cyclodiphosphate synthase, chloroplastic-like	XP_002278406.1 GI:225426150	0	0	0.00428912	0.000767738	#DIV/0!
577	probable ornithine aminotransferase	XP_002278418.1 GI:225443914	0.000252402	0.000291449	0.00706128	0.00452179	27.9764
578	formate dehydrogenase, mitochondrial	XP_002278444.1 GI:225452472	0.131302	0.0141353	0.215079	0.0116543	1.63805
579	probable splicing factor 3A subunit 1-like	XP_002278479.1 GI:225423737	0.00831461	0.000904193	0.0149858	0.00710906	1.80234
580	acetyl-coenzyme A synthetase, cytoplasmic	XP_002278518.1 GI:225451691	0.0222887	0.00439631	0.0102541	0.00541471	0.460057
581	uncharacterized protein At4g28440	XP_002278536.1 GI:225452474	0.0333356	0.00750705	0.037444	0.00365198	1.12324
582	clavaminate synthase-like protein At3g21360	XP_002278552.1 GI:225423851	0.0467354	0.0153487	0	0	0
583	thiol protease aleurain-like isoform 1	XP_002278624.1 GI:225444726	0.0421447	0.00790506	0.0365725	0.00686834	0.867786
584	carotenoid 9,10(9',10')-cleavage dioxygenase 1-like	XP_002278628.1 GI:225450105	0.0205666	0.00250419	0	0	0
585	malate dehydrogenase, cytoplasmic	XP_002278636.2 GI:359480275	0.073481	0.0054625	0.0717006	0.0124688	0.97577
586	monodehydroascorbate reductase, chloroplastic	XP_002278648.2 GI:359474156	0.150906	0.019076	0.156863	0.0256644	1.03948
587	malate dehydrogenase, cytoplasmic	XP_002278712.1 GI:225438145	1.45729	0.116831	0.869733	0.128073	0.596817
588	elongation factor 1-gamma-like	XP_002278756.2 GI:359493457	0.115948	0.0195334	0.113278	0.0206685	0.976973
589	uncharacterized protein LOC100259454	XP_002278761.1 GI:225429462	0.137014	0.00241781	0.0977841	0.0107164	0.713682
590	31 kDa ribonucleoprotein, chloroplastic	XP_002278832.1 GI:225456840	0.0146693	0.0070188	0.00608583	0.00410815	0.414868
591	auxin-induced protein PCNT115 isoform 1	XP_002278850.1 GI:225451316	0.0561005	0.00604664	0.164104	0.0277979	2.92518
592	peptide methionine sulfoxide reductase B5-like	XP_002278920.1 GI:225432466	0.00150188	0.000585675	0.00509527	0.00173037	3.3926
593	probable 26S proteasome non-ATPase regulatory subunit 7	XP_002278975.1 GI:225440638	0.0591968	0.00684263	0.0743521	0.00646585	1.25601
594	enoyl-[acyl-carrier-protein] reductase [NADH], chloroplastic-like	XP_002279058.1 GI:225441423	0.287098	0.0206393	0.147223	0.0375894	0.512798
595	alpha-1,4 glucan phosphorylase L isozyme, chloroplastic/amyloplastic-like	XP_002279075.2 GI:359489019	0.000677738	0.000782585	0.0267058	0.00943526	39.4043
596	60S acidic ribosomal protein P1-1 isoform 1	XP_002279082.1 GI:225426544	0.0227144	0.00175122	0.0301191	0.00210281	1.32599
597	stromal 70 kDa heat shock-related protein, chloroplastic-like	XP_002279101.1 GI:225456004	0.249667	0.0354373	0.205108	0.0190035	0.821528
598	proteasome subunit beta type-1	XP_002279266.1 GI:225453909	0.0580357	0.00354953	0.0476156	0.00413494	0.820454
599	nitrogen regulatory protein P-II homolog	XP_002279289.1 GI:225437667	0.100337	0.0214344	0.0385416	0.0155508	0.384122
600	40S ribosomal protein S12	XP_002279327.1 GI:225445883	0.0107806	0.00462577	0.0141146	0.00545879	1.30927
601	2-oxoglutarate dehydrogenase, mitochondrial-like	XP_002279332.2 GI:359486641	0.00815443	0.00361374	0.0176768	0.00631034	2.16775
602	eukaryotic translation initiation factor 3 subunit F	XP_002279347.1 GI:225449198	0.113485	0.0109839	0.093553	0.00926995	0.824368
603	probable prefoldin subunit 3	XP_002279358.1 GI:225432002	0.00488689	0.00170264	0.00590988	0.00259942	1.20933
604	glutamine synthetase nodule isozyme isoform 1	XP_002279362.2 GI:359473034	0.0745877	0.0083966	0.13126	0.0134636	1.75981
605	probable plastid-lipid-associated protein 13, chloroplastic isoform 1	XP_002279430.1 GI:225441447	0.0506211	0.00334019	0.0437506	0.0102296	0.864275
606	ATP synthase subunit O, mitochondrial isoform 1	XP_002279466.1 GI:225450135	0.0243396	0.00319669	0.0307821	0.010391	1.26469
607	probable signal peptidase complex subunit 2 isoform 1	XP_002279539.1 GI:225449210	0.0293343	0.00131107	0.0235356	0.00212843	0.802324
608	beta-adaptin-like protein C	XP_002279641.1 GI:225426194	0.0281532	0.00478747	0.048059	0.00505991	1.70706
609	uncharacterized protein LOC100255790	XP_002279643.1 GI:225427193	0.00259228	0.0010241	0.00753367	0.00270081	2.9062
610	galactokinase	XP_002279647.1 GI:225432012	0.0132669	0.00496304	0.033476	0.00816472	2.52327
611	mitochondrial outer membrane protein porin of 36 kDa-like	XP_002279650.2 GI:359480551	0.145188	0.0016842	0.137803	0.00470825	0.949134
612	omega-amidase NIT2-like	XP_002279687.1 GI:225429638	0.0233175	0.00517026	0.0183829	0.00604892	0.788372
613	alpha-galactosidase	XP_002279730.1 GI:225448651	0.0231345	0.00385573	0.0480465	0.0117075	2.07684
614	ADP,ATP carrier protein 1, mitochondrial-like	XP_002279748.1 GI:225450149	0.368154	0.0657973	0.473002	0.0566092	1.28479
615	PRA1 family protein F2-like	XP_002279772.1 GI:225442317	0.0315265	0.00331603	0.0249883	0.000251552	0.79261
616	97 kDa heat shock protein-like	XP_002279789.2 GI:359482944	0.103041	0.0189831	0.124037	0.0139512	1.20376
617	auxin-repressed 12.5 kDa protein isoform 1	XP_002279836.1 GI:225443630	0	0	0.00609203	0.000195657	#DIV/0!
618	uncharacterized protein LOC100249118	XP_002279848.1 GI:225444776	0.0200803	0.00103572	0.0237468	0.0043391	1.1826
619	ubiquitin-40S ribosomal protein S27a isoform 1	XP_002279878.1 GI:225437695	0.0023072	0.0010094	0.00397563	0.00303485	1.72314
620	probable UDP-arabinopyranose mutase 5	XP_002279911.1 GI:225431033	0.0244015	0.00153042	0.0107272	0.00550383	0.439614
621	probable caffeoyl-CoA O-methyltransferase At4g26220-like	XP_002279921.1 GI:225444995	0.00484546	0.00142366	0.0017097	0.0019742	0.352847
622	pyruvate kinase isozyme A, chloroplastic isoform 1	XP_002279975.1 GI:225432854	0.0589353	0.00415664	0.0159058	0.00451218	0.269886
623	ribonuclease 3	XP_002280078.1 GI:225457085	0	0	0.0070223	0.000453559	#DIV/0!
624	ketol-acid reductoisomerase, chloroplastic	XP_002280094.1 GI:225446579	0.160646	0.0599687	0.103613	0.0311594	0.644975
625	chalcone--flavonone isomerase-like isoform 1	XP_002280158.1 GI:225448675	0.0863858	0.00437978	0.109352	0.00366815	1.26586
626	KDEL-tailed cysteine endopeptidase CEP1	XP_002280204.1 GI:225446583	0.0174661	0.00693078	0.0112976	0.0034152	0.64683
627	uncharacterized protein LOC100242761	XP_002280209.1 GI:225426596	0.024374	0.00183783	0.0203128	0.00180476	0.833381
628	T-complex protein 1 subunit delta	XP_002280234.1 GI:225456051	0.0356978	0.00808118	0.0365599	0.0133835	1.02415
629	puromycin-sensitive aminopeptidase	XP_002280239.1 GI:225429582	0.105606	0.0147	0.15149	0.0120253	1.43448
630	eukaryotic translation initiation factor 3 subunit M	XP_002280247.1 GI:225451754	0.0378824	0.00531727	0.0303531	0.00482818	0.801245
631	ribonuclease UK114-like	XP_002280251.1 GI:225460977	0.084676	0.0104455	0.0991773	0.00787121	1.17126
632	syntaxin-71	XP_002280272.1 GI:225439930	0.0244253	0.00338163	0.0132306	0.00176538	0.541678
633	peroxidase 3	XP_002280274.1 GI:225447326	0.0706098	0.0130127	0.160433	0.0087808	2.27211
634	ubiquitin thioesterase OTU1 isoform 3	XP_002280308.1 GI:225460981	0.00921329	0.00235443	0.00696439	0.000189204	0.755907
635	macro domain-containing protein VPA0103	XP_002280352.1 GI:225448685	0.00554759	0.000100411	0.00584997	0.000189614	1.05451
636	18.2 kDa class I heat shock protein	XP_002280353.1 GI:225449250	0	0	0.0145602	0.00504707	#DIV/0!
637	mitochondrial carnitine/acylcarnitine carrier-like protein-like isoform 1	XP_002280380.1 GI:225427213	0.00130032	0.00100596	0.000627543	0.000418823	0.482605
638	alpha-N-acetylglucosaminidase-like	XP_002280399.1 GI:225457148	0.0254123	0.0016067	0.0144318	0.0037934	0.567906
639	6,7-dimethyl-8-ribityllumazine synthase, chloroplastic-like	XP_002280427.1 GI:225434247	0.0149717	0.00404563	0.0386204	0.00318359	2.57955
640	pectinesterase 2	XP_002280446.1 GI:225453983	0.0305547	0.00414701	0.0292504	0.00139234	0.957313
641	uncharacterized protein LOC100259133	XP_002280454.1 GI:225446593	0.13899	0.0108854	0.0539592	0.011227	0.388223
642	acetylornithine deacetylase	XP_002280473.1 GI:225427220	0.0647307	0.00789904	0.0577487	0.00467326	0.892138
643	transportin-1-like	XP_002280484.2 GI:359475006	0.00232415	0.0010372	0.0053692	0.00294529	2.31018
644	uncharacterized protein LOC100266227 (Late embryogenesis abundant protein Lea14-A)	XP_002280489.1 GI:225434253	0.00371782	0.00248847	0.0152055	0.00217342	4.08989
645	probable glutathione S-transferase	XP_002280532.1 GI:225456069	0.0148805	0.000445992	0.00876743	0.00111018	0.589191
646	phosphoenolpyruvate carboxylase, housekeeping isozyme isoform 1	XP_002280569.1 GI:225446609	0.00187481	0.00154665	0.0212152	0.0140782	11.3159
647	RNA-binding post-transcriptional regulator csx1-like	XP_002280601.1 GI:225461001	0.00496418	0.00573214	0.0110223	0.00429233	2.22036
648	rab GDP dissociation inhibitor alpha	XP_002280606.1 GI:225434259	0.098277	0.0211084	0.0672943	0.00993934	0.684741
649	stem-specific protein TSJT1 (aluminum-induced protein)	XP_002280658.1 GI:225432548	0.0408295	0.00368587	0.0303355	0.00809458	0.742979
650	nuclear transcription factor Y subunit C-9-like	XP_002280741.1 GI:225432550	0.00285285	0.000297756	0.00390857	0.000919099	1.37006
651	pyrrolidone-carboxylate peptidase isoform 4	XP_002280794.1 GI:225450496	0.0119138	0.00070036	0.00408331	0.00272247	0.342738
652	18.2 kDa class I heat shock protein	XP_002280821.1 GI:225449270	0.000246779	0.000284956	0.00532128	0.0015995	21.5629
653	ATP synthase subunit beta, mitochondrial-like	XP_002280824.1 GI:225456079	0.0200393	0.0054782	0.0131771	0.00495053	0.657561
654	probable inactive serine/threonine-protein kinase scy1 isoform 2	XP_002280879.1 GI:225448717	0.00533808	0.000521556	0.00285523	0.000733125	0.534879
655	glycyl-tRNA synthetase 1, mitochondrial-like	XP_002280957.1 GI:225456501	0.00379802	0.00240038	0.0101138	0.00364584	2.66291
656	disease resistance response protein 206	XP_002280963.1 GI:225441537	0.0111206	0.00199329	0.00598763	0.000206746	0.538426
657	peroxiredoxin-2F, mitochondrial	XP_002281011.1 GI:225432560	0.0439612	0.00037736	0.0641127	0.00131232	1.45839
658	proliferating cell nuclear antigen	XP_002281090.1 GI:225434712	0.030763	0.00401922	0.0217825	0.00410335	0.708075
659	12-oxophytodienoate reductase 2	XP_002281119.1 GI:225460240	0.0607987	0.0249897	0.0552768	0.0079911	0.909177
660	allene oxide synthase, chloroplastic	XP_002281159.1 GI:225428598	0.0166131	0.00927218	0.0199677	0.00805313	1.20193
661	isocitrate dehydrogenase [NAD] regulatory subunit 1, mitochondrial	XP_002281175.1 GI:225428143	0.0358411	0.00188366	0.0360693	0.00360796	1.00637
662	osmotin-like protein	XP_002281193.1 GI:225435002	0.00635903	0.0017044	0.0101884	0.00438054	1.60219
663	leukotriene A-4 hydrolase homolog	XP_002281209.1 GI:225448739	0.00983958	0.0030826	0.00938329	0.00278177	0.953627
664	eukaryotic initiation factor 4A-15-like	XP_002281247.2 GI:359484301	0.308847	0.0328311	0.585035	0.0706299	1.89426
665	guanine nucleotide-binding protein subunit beta-like protein isoform 1	XP_002281279.1 GI:225456096	0.272375	0.0538153	0.248511	0.0282212	0.912384
666	protein mago nashi homolog isoform 1	XP_002281294.1 GI:225454992	0.0195855	0.00308444	0.0351432	0.00340274	1.79435
667	AP-4 complex subunit mu-1	XP_002281307.1 GI:225458187	0.00498473	0.000471266	0.0044247	0.000467665	0.887652
668	37 kDa inner envelope membrane protein, chloroplastic	XP_002281313.1 GI:225437172	0.0191912	0.00218847	0.0163036	0.00344416	0.849534
669	IAA-amino acid hydrolase ILR1-like 4	XP_002281321.1 GI:225442363	0.00319049	0.00124133	0.00679573	0.002636	2.13
670	agglutinin-like	XP_002281330.1 GI:225442361	0.0148509	0.00161678	0.019706	0.0019094	1.32692
671	trafficking protein particle complex subunit 3	XP_002281399.1 GI:225461038	0.00671454	0.000290377	0.00570734	0.00021365	0.849998
672	momilactone A synthase-like isoform 1	XP_002281462.1 GI:225440775	0.0784752	0.00563388	0.03992	0.00989933	0.508695
673	40S ribosomal protein S5 isoform 2	XP_002281550.1 GI:225441583	0.0419597	0.00174301	0.048107	0.00145296	1.14651
674	importin-5	XP_002281591.1 GI:225441589	0.0224436	0.00646123	0.0234144	0.008277	1.04325
675	universal stress protein A-like protein	XP_002281607.1 GI:225434754	0.014051	0.0059222	0.029469	0.004449	2.09729
676	uncharacterized protein HI_0488 (phosphatase YqaB)	XP_002281714.1 GI:225427286	0.0157681	0.00314121	0.00724043	0.00237185	0.459183
677	chitinase 2	XP_002281729.1 GI:225435151	0.0210103	0.0060142	0.00640438	0.00318729	0.304822
678	thiazole biosynthetic enzyme, chloroplastic isoform 1	XP_002281769.1 GI:225461077	0.013282	0.00310066	0.0184594	0.000612264	1.3898
679	cucumisin-like	XP_002281790.2 GI:359486594	0.179332	0.011739	0.0424472	0.0110454	0.236696
680	phenylalanine ammonia-lyase	XP_002281799.1 GI:225440011	0.0244727	0.00758034	0.0285314	0.00599941	1.16585
681	trans-2-enoyl-CoA reductase, mitochondrial	XP_002281802.1 GI:225456961	0.0387556	0.00690379	0.049726	0.00437116	1.28307
682	ras-related protein RABH1b	XP_002281823.1 GI:225427294	0.653647	0.0301015	0.555803	0.024607	0.850311
683	isocitrate dehydrogenase [NAD] catalytic subunit 5, mitochondrial-like	XP_002281826.1 GI:225440013	0.0147194	0.00109239	0.0169972	0.00215565	1.15475
684	heme-binding protein 2-like	XP_002281829.1 GI:225456963	0.136562	0.0105204	0.114004	0.0151693	0.834813
685	protein SEC13 homolog	XP_002281856.1 GI:225452646	0.0349622	0.00535801	0.0333996	0.005043	0.955306
686	protein translation factor SUI1 homolog isoform 2	XP_002281891.1 GI:225461083	0.0157424	0.00349669	0.0140473	0.000927701	0.89232
687	ornithine carbamoyltransferase, chloroplastic	XP_002281919.1 GI:225458227	0.019775	0.00432977	0.00191405	0.00221015	0.0967915
688	proteasome subunit alpha type-1-B	XP_002281948.1 GI:225458231	0.0962941	0.00458153	0.123871	0.00675274	1.28638
689	serine carboxypeptidase II-3-like	XP_002281988.1 GI:225428737	0.0281727	0.00116666	0.00420257	0.00288285	0.149172
690	cytochrome c oxidase subunit 6b-1-like isoform 1	XP_002281992.1 GI:225448787	0.0480362	0.00275473	0.0263109	0.0122117	0.54773
691	uncharacterized protein DDB_G0288155 isoform 2 (gamma carbonic anhydrase)	XP_002282034.1 GI:225458239	0.121938	0.00951137	0.0889786	0.00580112	0.729701
692	calcium-binding allergen Ole e 8	XP_002282075.1 GI:225456138	0.0140225	0.00125861	0.0213136	0.00428205	1.51996
693	polyubiquitin-A-like	XP_002282119.1 GI:225461088	0.0635701	0.00914258	0.0478902	0.00819935	0.753344
694	cell division cycle protein 48 homolog	XP_002282146.1 GI:225440045	0.0580412	0.0123452	0.0816327	0.00989134	1.40646
695	short-chain type dehydrogenase/reductase-like	XP_002282164.1 GI:225441637	0.0110901	0.00515997	0.00365412	0.00243609	0.329496
696	glycine dehydrogenase [decarboxylating], mitochondrial	XP_002282271.1 GI:225444934	0.0140488	0.00381924	0.00845028	0.000940416	0.601494
697	UTP--glucose-1-phosphate uridylyltransferase isoform 1	XP_002282276.1 GI:225431563	0.398964	0.0637788	0.732147	0.103317	1.83512
698	dihydrolipoyllysine-residue acetyltransferase component of pyruvate dehydrogenase complex, mitochondrial-like	XP_002282287.1 GI:225423947	0.0852765	0.0115795	0.0263153	0.00531132	0.308588
699	40S ribosomal protein S15-like isoform 1	XP_002282294.1 GI:225437253	0.0265259	0.00542608	0.0295979	0.00946992	1.11581
700	ectonucleotide pyrophosphatase/phosphodiesterase family member 3	XP_002282308.1 GI:225444938	0.00192768	0.000745303	0.00870852	0.00210264	4.51762
701	serine carboxypeptidase II-3-like	XP_002282331.1 GI:225458529	0.0747542	0.0107489	0.0226201	0.00455255	0.302593
702	probable rhamnose biosynthetic enzyme 1	XP_002282339.1 GI:225426743	0.107689	0.0098026	0.0181691	0.00550021	0.168717
703	putative DNA repair protein RAD23-3	XP_002282352.1 GI:225423953	0.018744	0.00128689	0.00773096	0.00542384	0.412451
704	pyrophosphate-energized vacuolar membrane proton pump 1	XP_002282358.1 GI:225450609	0.00988087	0.00346005	0.0272978	0.00486851	2.76269
705	glutathione S-transferase DHAR2	XP_002282399.1 GI:225448831	0.0479274	0.00614109	0.0503794	0.0128386	1.05116
706	coatomer subunit beta-1	XP_002282410.1 GI:225429750	0.0314728	0.00417723	0.036733	0.0143148	1.16713
707	mannose-1-phosphate guanylyltransferase 1 isoform 1	XP_002282422.1 GI:225449380	0.0128451	0.00570774	0.0059382	0.00448072	0.462292
708	mitochondrial outer membrane protein porin of 34 kDa	XP_002282471.1 GI:225452700	0.130906	0.0294566	0.0912435	0.0160187	0.697016
709	actin-7	XP_002282516.1 GI:225431585	1.94005	0.153616	1.60833	0.138982	0.829014
710	V-type proton ATPase subunit d2	XP_002282568.1 GI:225452712	0.0994521	0.0167545	0.0953881	0.0169461	0.959136
711	protein TIC 40, chloroplastic	XP_002282574.1 GI:225460309	0.0107873	0.00721336	0.00313842	0.00258885	0.290937
712	probable protein disulfide-isomerase A6 isoform 1	XP_002282603.1 GI:225450626	0.0580764	0.0122577	0.0811614	0.0193557	1.39749
713	ATP-dependent Clp protease proteolytic subunit 4, chloroplastic	XP_002282652.1 GI:225446742	0.0363269	0.00822193	0.0248814	0.00759584	0.68493
714	carbonic anhydrase, chloroplastic-like isoform 1	XP_002282681.2 GI:359491538	0.0220376	0.00269711	0.0344694	0.00716089	1.56412
715	cell division protein ftsZ homolog 2-1, chloroplastic	XP_002282740.1 GI:225440898	0.0162938	0.00275703	0.0105741	0.00210865	0.648966
716	probable fructose-bisphosphate aldolase 3, chloroplastic	XP_002282753.1 GI:225424114	0.468814	0.0732752	0.320213	0.0635715	0.683029
717	1-deoxy-D-xylulose 5-phosphate reductoisomerase, chloroplastic	XP_002282761.1 GI:225457034	0.0539398	0.00453547	0.0195435	0.00118011	0.36232
718	glucose-6-phosphate isomerase, cytosolic 1	XP_002282774.1 GI:225458305	0.030621	0.00947523	0.040638	0.0157727	1.32713
719	nicotinate phosphoribosyltransferase-like	XP_002282786.1 GI:225438748	0.0170664	0.0101733	0	0	0
720	serine carboxypeptidase-like 45-like	XP_002282852.1 GI:225440111	0.00732666	0.00189221	0.000480003	0.00055426	0.0655146
721	subtilisin-like protease-like	XP_002282856.1 GI:225458657	0.0213672	0.0017479	0	0	0
722	protein transport protein Sec24-like At3g07100-like	XP_002282857.1 GI:225461570	0.0369439	0.00480151	0.011605	0.00162234	0.314125
723	caffeoyl-CoA O-methyltransferase	XP_002282867.1 GI:225438756	0.0452502	0.00508682	0.0316787	0.00371278	0.700078
724	uncharacterized protein LOC100259086	XP_002282908.1 GI:225458319	0.0233919	0.00732158	0.0220549	0.00610063	0.942846
725	osmotin-like protein OSM34	XP_002282917.1 GI:225426787	0.0365393	0.00484356	0.0529208	0.00769424	1.44833
726	elicitor-responsive protein 3	XP_002282926.1 GI:225426785	0.00256138	4.15616e-05	0.00296297	0.00015426	1.15678
727	thylakoid lumenal 15 kDa protein 1, chloroplastic	XP_002282933.1 GI:225449424	0.00104789	0.000404061	0.00227809	0.00158991	2.17397
728	monodehydroascorbate reductase	XP_002283000.1 GI:225440936	0.0335441	0.00590174	0.0435927	0.00261282	1.29956
729	IAA-amino acid hydrolase ILR1-like 4	XP_002283047.1 GI:225445012	0.00717119	0.000488586	0.00599936	0.000404842	0.836592
730	tubulin beta-1 chain	XP_002283056.1 GI:225440131	0.436548	0.0559142	0.526225	0.0648316	1.20542
731	NAD-dependent dihydropyrimidine dehydrogenase subunit PreA	XP_002283095.1 GI:225456230	0.00490682	0.00566591	0.0265448	0.00511417	5.40978
732	aldehyde dehydrogenase family 2 member B4, mitochondrial	XP_002283132.1 GI:225457075	0.299143	0.0739939	0.337761	0.0710443	1.1291
733	glycine-rich RNA-binding protein 2	XP_002283144.1 GI:225461185	0.00411254	0.0016789	0.000832784	0.000561503	0.202499
734	tubulin alpha chain	XP_002283198.1 GI:225452767	0.783365	0.0392164	0.644905	0.0728935	0.823249
735	DAG protein, chloroplastic isoform 1	XP_002283211.1 GI:225461197	0.00337761	0.000956138	0.000881613	0.000597422	0.261016
736	flavoprotein wrbA isoform 1	XP_002283286.1 GI:225461209	0.717996	0.050343	0.55915	0.0306527	0.778765
737	mitochondrial-processing peptidase subunit alpha	XP_002283310.1 GI:225445041	0.177663	0.0280637	0.118756	0.0109204	0.668433
738	fructose-bisphosphate aldolase cytoplasmic isozyme	XP_002283381.1 GI:225440976	0.571035	0.0242448	0.644056	0.0415702	1.12788
739	acid phosphatase 1-like	XP_002283385.1 GI:225445051	0.0212521	0.00120032	0.0248231	0.00711082	1.16803
740	oxysterol-binding protein-related protein 3C	XP_002283434.1 GI:225434911	0.0236728	0.00265964	0.0114421	0.00503614	0.483344
741	aspartyl-tRNA synthetase, cytoplasmic	XP_002283440.1 GI:225429870	0.0764031	0.0122435	0.0682503	0.00766036	0.893293
742	uncharacterized protein LOC100253539	XP_002283456.2 GI:359478446	0.0200522	0.00163478	0.0193034	0.00372923	0.962657
743	auxin-induced protein PCNT115	XP_002283471.1 GI:225432798	0.0418534	0.0155851	0.0320124	0.0106178	0.764869
744	transmembrane emp24 domain-containing protein A	XP_002283487.1 GI:225432800	0	0	0.00382009	0.000301448	#DIV/0!
745	profilin-1 isoform 1	XP_002283490.1 GI:225442434	0.00209046	0.00141224	0.00171717	0.0011491	0.82143
746	acetylglutamate kinase, chloroplastic	XP_002283505.1 GI:225429874	0.0128572	0.00291188	0.00959105	0.0023152	0.745966
747	T-complex protein 1 subunit zeta	XP_002283510.1 GI:225451999	0.0102928	0.00473304	0.0212101	0.0084042	2.06066
748	heat shock cognate 70 kDa protein isoform 2	XP_002283532.2 GI:359486799	1.95714	0.304321	1.35359	0.141868	0.691617
749	argininosuccinate synthase, chloroplastic-like	XP_002283539.1 GI:225456274	0.032353	0.00194413	0.0297824	0.00105096	0.920544
750	probable glutamate carboxypeptidase 2-like isoform 1	XP_002283565.2 GI:359484534	0.0258347	0.00435439	0.0270404	0.00311958	1.04667
751	hexokinase-1-like	XP_002283608.1 GI:225445080	0.0177367	0.00530632	0.0156154	0.00287101	0.880402
752	uncharacterized oxidoreductase ykwC-like (3-hydroxyisobutyrate dehydrogenase)	XP_002283629.2 GI:359484336	0.0724212	0.0203851	0.0852229	0.0156057	1.17677
753	enolase 1	XP_002283632.1 GI:225441000	0.501756	0.119757	0.613116	0.0516697	1.22194
754	peroxiredoxin-2E, chloroplastic	XP_002283652.1 GI:225441002	0.226201	0.013028	0.112458	0.041333	0.497159
755	putative DNA repair protein RAD23-3 isoform 1	XP_002283656.1 GI:225452017	0.0331179	0.00239441	0.0132987	0.00241127	0.401556
756	elongation factor 1-delta-like	XP_002283673.1 GI:225456295	0.107336	0.0112906	0.130556	0.00607275	1.21633
757	betaine aldehyde dehydrogenase 2, mitochondrial	XP_002283690.1 GI:225457152	0.0233813	0.00745824	0.0318429	0.00723924	1.3619
758	triosephosphate isomerase, cytosolic	XP_002283693.1 GI:225449541	0.567507	0.0281771	0.485289	0.0562787	0.855124
759	outer envelope pore protein 16, chloroplastic	XP_002283749.1 GI:225434951	0	0	0.00498197	0.000968949	#DIV/0!
760	NADP-dependent malic enzyme	XP_002283751.1 GI:225445108	0.304258	0.0581447	0.401395	0.0826824	1.31926
761	transcription factor Pur-alpha 1-like	XP_002283799.1 GI:225435836	0.0729178	0.010716	0.0436221	0.00901672	0.598236
762	26S protease regulatory subunit 6A homolog A	XP_002283831.2 GI:359487630	0.0853126	0.0135502	0.0789713	0.00548416	0.925669
763	ADP-ribosylation factor-like protein 5	XP_002283837.1 GI:225432850	0.00532257	0.002276	0.00704552	0.00263705	1.32371
764	translationally-controlled tumor protein homolog isoform 1	XP_002283842.1 GI:225450791	0.0657074	0.0148858	0.10354	0.0332548	1.57578
765	proteasome subunit alpha type-3	XP_002283849.1 GI:225440238	0.127406	0.0130967	0.105276	0.0101423	0.826304
766	UDP-glucuronic acid decarboxylase 1	XP_002283871.1 GI:225449563	0.0782352	0.0204013	0.0429892	0.00870888	0.549486
767	probable indole-3-acetic acid-amido synthetase GH3.1	XP_002283886.1 GI:225438898	0.0206618	0.00529426	0.00924838	0.000804389	0.447609
768	aspartic proteinase nepenthesin-1-like	XP_002283889.2 GI:359492937	0.0579059	0.0050671	0.0251101	0.00330809	0.433637
769	GDP-mannose 3,5-epimerase 1 isoform 1	XP_002283898.1 GI:225432858	0.0063704	0.0017716	0.00319117	0.00129229	0.500937
770	actin	XP_002283939.1 GI:225434968	0.0176045	0.0013347	0.0112297	0.00189196	0.637889
771	ATP synthase subunit beta, mitochondrial-like	XP_002283951.1 GI:225424142	1.93236	0.132557	2.29104	0.184283	1.18562
772	cationic peroxidase 1-like	XP_002283995.1 GI:225459176	0.0297931	0.0118346	0.0497335	0.00718107	1.6693
773	heat shock cognate 70 kDa protein isoform 1	XP_002284008.1 GI:225434984	0.292695	0.0222069	0.520758	0.0796876	1.77918
774	acylamino-acid-releasing enzyme-like isoform 1	XP_002284013.2 GI:359477374	0.0211396	0.00183509	0.00937552	0.00285826	0.443505
775	acyl-CoA-binding domain-containing protein 4-like isoform 1	XP_002284019.1 GI:225450825	0.0158858	0.0016068	0.00367916	7.80512e-05	0.231601
776	uncharacterized protein LOC100256940	XP_002284026.1 GI:225457213	0.0940213	0.00926758	0.05467	0.0143145	0.581464
777	transmembrane protein 147	XP_002284036.1 GI:225458469	0.0110509	0.00446082	0.00551877	0.00216738	0.499394
778	nuclear transcription factor Y subunit C-1-like isoform 1	XP_002284041.1 GI:225456369	0.000786969	0.000433123	0.00015922	0.000183851	0.20232
779	ATP synthase subunit gamma, mitochondrial	XP_002284053.1 GI:225457219	0.0129442	0.00121408	0.0238121	0.00178702	1.8396
780	citrate synthase, glyoxysomal	XP_002284064.1 GI:225446893	0.0623058	0.0169711	0.0851555	0.0113453	1.36673
781	ras-related protein RABE1c	XP_002284071.1 GI:225449603	0.0775416	0.0151801	0.040247	0.00768101	0.519038
782	uncharacterized protein LOC100257219 (Universal stress protein A-like protein)	XP_002284099.1 GI:225428452	0.0140298	0.00352369	0.0140771	0.00574451	1.00337
783	chorismate mutase, chloroplastic	XP_002284119.1 GI:225452920	0.0142289	0.00323661	0.0120177	0.00483971	0.844598
784	serpin-ZX	XP_002284126.2 GI:359492076	0.0490297	0.0084359	0.0339854	0.00453488	0.693159
785	villin-2-like	XP_002284163.1 GI:225441852	0.0857254	0.0133205	0.08759	0.0178644	1.02175
786	peroxiredoxin-2B	XP_002284177.1 GI:225445188	0.334817	0.0268624	0.28284	0.0290456	0.844761
787	glutamate-1-semialdehyde 2,1-aminomutase, chloroplastic	XP_002284200.1 GI:225456404	0.0295478	0.00386617	0.0344156	0.0040202	1.16474
788	aquaporin TIP2-1	XP_002284226.1 GI:225442547	0.262447	0.0527538	0.308651	0.0364976	1.17605
789	uncharacterized protein LOC100262703 (Acyl-peptide hydrolase-like protein)	XP_002284264.1 GI:225458521	0.0546127	0.0067848	0.0414351	0.00237975	0.758708
790	peroxidase 73	XP_002284278.1 GI:225438962	0.104548	0.00551204	0.0752271	0.00966849	0.719546
791	UDP-glucose 6-dehydrogenase	XP_002284346.1 GI:225452968	0.0465464	0.00386254	0.0359028	0.00124616	0.771334
792	serine carboxypeptidase-like 50-like	XP_002284364.1 GI:225424230	0.0480226	0.0067637	0.0222302	0.00733291	0.462912
793	probable mitochondrial-processing peptidase subunit beta	XP_002284370.1 GI:225452974	0.181142	0.0399122	0.169493	0.0283955	0.935693
794	N-carbamoyl-L-amino acid hydrolase-like	XP_002284376.1 GI:225432949	0.0108256	0.00189483	0.0427719	0.00517368	3.951
795	40S ribosomal protein S19-3	XP_002284393.1 GI:225457277	0.0587642	0.00652259	0.0564993	0.010015	0.961457
796	ras-related protein Rab7	XP_002284408.1 GI:225442589	0.0141081	0.00770914	0.0110971	0.00914847	0.786581
797	aquaporin TIP1-1	XP_002284411.1 GI:225435074	0.0310384	0.00311532	0.035875	0.0154796	1.15583
798	germin-like protein subfamily 1 member 17	XP_002284436.1 GI:225450900	0.219343	0.041048	0.0878308	0.0177978	0.400426
799	glutelin type-A 1	XP_002284459.1 GI:225435090	0.0351187	0.00787318	0.158107	0.00974873	4.50208
800	phosphate carrier protein, mitochondrial	XP_002284474.1 GI:225456463	0.00504452	0.00397017	0.00362815	0.00355714	0.719226
801	S-formylglutathione hydrolase isoform 1	XP_002284489.1 GI:225441910	0.0467022	0.00234287	0.0466259	0.00184751	0.998365
802	MLP-like protein 28	XP_002284527.1 GI:225424266	0.225406	0.0221333	0.368061	0.0483893	1.63288
803	eukaryotic translation initiation factor 3 subunit E	XP_002284533.1 GI:225441924	0	0	0.00986762	0.00407332	#DIV/0!
804	MLP-like protein 28-like isoform 1	XP_002284538.1 GI:225424268	0.00963787	0.0019407	0.0154686	0.0027217	1.60498
805	carnitinyl-CoA dehydratase-like	XP_002284547.1 GI:225433001	0.00218273	0.00196175	0.00457813	0.00305564	2.09743
806	26S proteasome non-ATPase regulatory subunit 14	XP_002284566.1 GI:225458567	0.0537673	0.00267258	0.0409779	0.0032468	0.762133
807	uncharacterized protein LOC100256194	XP_002284568.1 GI:225433005	0.00596695	0.00248923	0.00337105	0.00268903	0.564954
808	MLP-like protein 28	XP_002284570.1 GI:225424272	0.581806	0.0966597	0.416712	0.124485	0.716239
809	patatin group A-3	XP_002284571.1 GI:225458565	0.0942418	0.0205653	0.0793288	0.00832171	0.841759
810	MLP-like protein 34	XP_002284578.1 GI:225424277	0.0222872	0.00545696	0.0650658	0.0100753	2.91943
811	dolichyl-diphosphooligosaccharide--protein glycosyltransferase 48 kDa subunit	XP_002284627.1 GI:225428556	0.0238551	0.00857979	0.0200832	0.00458133	0.841884
812	phospholipase A-2-activating protein	XP_002284653.1 GI:225428560	0.00897598	0.00271255	0.00628235	0.0024442	0.699907
813	HMG-Y-related protein A	XP_002284720.1 GI:225424314	0.011432	0.00313115	0.00674616	0.00571624	0.590114
814	phosphoglucomutase, cytoplasmic	XP_002284729.1 GI:225424316	0.196652	0.0216448	0.233679	0.0351208	1.18829
815	N-alpha-acetyltransferase 50	XP_002284766.1 GI:225430161	0.00182117	0.00121926	0.0011266	0.00110236	0.618613
816	L-ascorbate peroxidase 2, cytosolic	XP_002284767.1 GI:225435177	0.282497	0.0107954	0.421677	0.0324498	1.49268
817	ribulose-phosphate 3-epimerase, chloroplastic-like	XP_002284772.1 GI:225457361	0.00317735	0.00213241	0.00466149	0.000257694	1.4671
818	1,4-alpha-glucan-branching enzyme-like	XP_002284841.2 GI:359492950	0.00633672	0.000535506	0.0154166	0.00339424	2.4329
819	signal peptidase complex subunit 3B	XP_002284866.1 GI:225451011	0.00941175	0.00244012	0.00784889	0.00206946	0.833946
820	malate dehydrogenase, chloroplastic	XP_002284909.1 GI:225457407	0.366129	0.024316	0.299191	0.0403141	0.817172
821	polyadenylate-binding protein 2	XP_002284923.1 GI:225458678	0.10575	0.0151607	0.0815395	0.0124122	0.771057
822	elongation factor 1-alpha-like	XP_002284924.1 GI:225435241	0.0930195	0.00371295	0.08705	0.0338025	0.935825
823	polyneuridine-aldehyde esterase	XP_002284944.1 GI:225428683	0.0109328	0.00185426	0.0147216	0.00217656	1.34655
824	cytochrome b-c1 complex subunit 7	XP_002284960.1 GI:225430198	0.000119456	0.000137936	0.00241463	0.00115408	20.2135
825	gibberellin 20 oxidase 3	XP_002284968.1 GI:225442747	0.0956834	0.0163676	0.0134559	0.00282826	0.140629
826	GTP-binding nuclear protein Ran-3-like	XP_002284971.1 GI:225430204	0.115165	0.00765234	0.139528	0.00593407	1.21155
827	cysteine proteinase RD21a-like	XP_002284973.1 GI:225458701	0.0671647	0.00202835	0.0530665	0.0060042	0.790096
828	gibberellin 20 oxidase 3-like	XP_002284983.1 GI:225442753	0.0149357	0.00116275	0.00694869	0.00193178	0.465241
829	vesicle-fusing ATPase-like	XP_002284987.1 GI:225461445	0	0	0.00333604	0.00111664	#DIV/0!
830	proteasome subunit beta type-4 isoform 1	XP_002284989.1 GI:225435249	0.0288731	0.00838891	0.0397317	0.017815	1.37608
831	probable carboxylesterase 7-like	XP_002285042.1 GI:225428751	0.00802974	0.00431642	0.00606878	0.00428713	0.755788
832	probable carboxylesterase 2	XP_002285054.1 GI:225428757	0.0182433	0.00298463	0.0235245	0.00297477	1.28949
833	MFP1 attachment factor 1-like	XP_002285058.2 GI:359491999	0.00911277	0.000325494	0.00740746	0.00026504	0.812866
834	NADH-cytochrome b5 reductase-like protein	XP_002285073.1 GI:225445442	0.0584708	0.0149538	0.0600791	0.00903517	1.02751
835	abscisate beta-glucosyltransferase	XP_002285103.1 GI:225428869	0.0483742	0.00670168	0.0300022	0.00974998	0.62021
836	4-hydroxy-3-methylbut-2-en-1-yl diphosphate synthase	XP_002285130.1 GI:225435309	0.0325666	0.00711142	0.0106469	0.00270605	0.326928
837	protein disulfide isomerase-like 1-4 isoform 1	XP_002285136.1 GI:225435313	0.00569917	0.00150451	0.0023796	0.000928585	0.417535
838	aquaporin PIP2-7	XP_002285157.2 GI:359478347	0.171038	0.00944786	0.179869	0.00626504	1.05163
839	purple acid phosphatase 3 isoform 1	XP_002285160.1 GI:225424458	0.045171	0.0058075	0.0257462	0.00235161	0.569972
840	NADP-dependent alkenal double bond reductase P1	XP_002285167.1 GI:225445486	0.0631393	0.00838242	0.00133119	0.00090398	0.0210833
841	putative clathrin assembly protein At2g25430-like	XP_002285168.1 GI:225430302	0.012174	0.00127678	0.00363923	0.00140528	0.298935
842	vesicle-associated membrane protein 713	XP_002285207.1 GI:225430324	0.00289259	0.00261357	0.00403633	0.00233322	1.3954
843	ferredoxin--nitrite reductase, chloroplastic	XP_002285208.1 GI:225428816	0.0807562	0.00593029	0.0304379	0.00913213	0.376912
844	probable NAD(P)H-dependent oxidoreductase 1	XP_002285211.1 GI:225424502	0.0552276	0.00678139	0.0861146	0.00617977	1.55927
845	probable glutathione S-transferase	XP_002285214.1 GI:225433147	0	0	0.0121513	0.00183936	#DIV/0!
846	adenine phosphoribosyltransferase 1, chloroplastic isoform 1	XP_002285252.1 GI:225458816	0.0805231	0.00874346	0.060492	0.00333087	0.751238
847	monoglyceride lipase-like	XP_002285258.1 GI:225442797	0.021587	0.00404711	0.0155605	0.000994779	0.720825
848	phenylalanine ammonia-lyase	XP_002285277.1 GI:225435357	0.0112827	0.00667626	0	0	0
849	eukaryotic translation initiation factor 3 subunit I	XP_002285281.1 GI:225424530	0.0203583	0.00128087	0.0102688	0.00374212	0.504406
850	NADP-dependent glyceraldehyde-3-phosphate dehydrogenase	XP_002285286.1 GI:225430350	0.013791	0.0055991	0.0239628	0.00237495	1.73757
851	cytochrome c1-1, heme protein, mitochondrial-like	XP_002285312.1 GI:225442827	0.0972703	0.0142632	0.0955959	0.00925711	0.982786
852	pleckstrin homology domain-containing family A member 8	XP_002285321.1 GI:225433187	0.0236104	0.00432694	0.0162192	0.0043125	0.68695
853	probable plastid-lipid-associated protein 6, chloroplastic	XP_002285326.1 GI:225433191	0.0585909	0.00608771	0.0513305	0.00128912	0.876083
854	cytochrome c oxidase subunit 5b-2, mitochondrial	XP_002285331.1 GI:225442833	0.00438804	0.00293093	0.0100746	0.00236768	2.29593
855	monothiol glutaredoxin-S15, mitochondrial isoform 1	XP_002285351.1 GI:225442841	0.0210317	0.00442	0.016233	0.00723148	0.771838
856	d-3-phosphoglycerate dehydrogenase, chloroplastic-like	XP_002285358.1 GI:225428898	0.340813	0.0279511	0.298952	0.0192454	0.877172
857	uncharacterized protein LOC100265633	XP_002285363.1 GI:225435391	0.0478147	0.00870333	0.0432395	0.00158624	0.904315
858	bifunctional dihydroflavonol 4-reductase/flavanone 4-reductase	XP_002285368.1 GI:225435395	0.0508375	0.00772368	0.0470618	0.006036	0.925729
859	dihydroflavonol-4-reductase	XP_002285374.2 GI:359478723	0.0111016	0.000592637	0.00779019	0.00145732	0.701719
860	aspartate aminotransferase, chloroplastic	XP_002285385.1 GI:225430398	0.365694	0.0453419	0.332654	0.0290329	0.909651
861	probable cinnamyl alcohol dehydrogenase 1	XP_002285406.1 GI:225428916	0.0451398	0.00547614	0.0552887	0.00737439	1.22483
862	ubiquitin-conjugating enzyme E2 35 isoform 1	XP_002285421.1 GI:225461646	0.0717517	0.0129644	0.0704237	0.0120095	0.981492
863	60S ribosomal protein L23-like	XP_002285443.1 GI:225433247	0.0138192	0.00205606	0.00844527	0.00438088	0.611128
864	eukaryotic translation initiation factor 4E-2-like	XP_002285444.1 GI:225433243	0.00367464	0.00278643	0.00681916	0.0013161	1.85574
865	protein MEMO1-like	XP_002285449.2 GI:359475871	0.00808272	0.00212928	0.00744548	0.000247951	0.92116
866	UPF0480 protein At4g32130	XP_002285487.1 GI:225430458	0.0135145	0.00432492	0.0116583	0.00403893	0.862648
867	pathogen-related protein	XP_002285489.1 GI:225461699	0.0183517	0.00203572	0	0	0
868	eukaryotic translation initiation factor 5A	XP_002285505.1 GI:225430468	0.0215192	0.0113228	0.00407496	0.000794217	0.189364
869	protein transport protein Sec61 subunit alpha	XP_002285514.1 GI:225461724	0.0613113	0.00810979	0.0375498	0.00865017	0.612445
870	uncharacterized protein LOC100240897	XP_002285517.1 GI:225433304	0.00351417	0.00136768	0.00803736	0.000569821	2.28713
871	tubulin alpha-2 chain	XP_002285563.1 GI:225458970	0.0395082	0.00973037	0.0225043	0.00735644	0.569611
872	transmembrane protein 85	XP_002285573.1 GI:225430525	0.0307598	0.00309008	0.0234499	0.00564486	0.762354
873	ubiquitin-fold modifier-conjugating enzyme 1	XP_002285581.1 GI:225458988	0.0054755	0.000365807	0.0055268	0.000860606	1.00937
874	aspartic proteinase nepenthesin-2	XP_002285593.1 GI:225430555	0.031891	0.012717	0.0259384	0.0039318	0.813345
875	TOM1-like protein 2	XP_002285602.1 GI:225461774	0.0152372	0.00735237	0	0	0
876	chaperonin CPN60-2, mitochondrial isoform 1	XP_002285608.1 GI:225433375	0.092661	0.00939808	0.0690342	0.0140424	0.745019
877	probable voltage-gated potassium channel subunit beta	XP_002285645.1 GI:225433414	0.0921683	0.00696964	0.0562607	0.0130542	0.610413
878	peroxidase 15	XP_002285652.2 GI:359478431	0.10416	0.0106757	0.0901146	0.0054163	0.865157
879	3-ketoacyl-CoA thiolase 2, peroxisomal isoform 1	XP_002285653.1 GI:225433424	0.00908476	0.00474699	0.0121566	0.00363595	1.33813
880	formate--tetrahydrofolate ligase-like	XP_002285654.1 GI:225435632	0.00839469	0.00478363	0.00931474	0.00548016	1.1096
881	uncharacterized protein LOC100248933	XP_002285656.1 GI:225459065	0.0364362	0.00370493	0.0428762	0.00698574	1.17675
882	dihydroxy-acid dehydratase-like	XP_002285667.1 GI:225433434	0.0113236	0.00515359	0.013244	0.00665233	1.16959
883	disease resistance response protein 206-like	XP_002285675.1 GI:225435658	0.0015425	0.00102887	0.00334627	0.00130403	2.16937
884	universal stress protein A-like protein	XP_002285692.1 GI:225459113	0.0122185	0.00125171	0.00998186	0.00122911	0.816946
885	glucose-6-phosphate isomerase isoform 1	XP_002285696.1 GI:225459126	0.118717	0.0093721	0.0642903	0.00821677	0.541543
886	cytokinin riboside 5'-monophosphate phosphoribohydrolase LOG8-like	XP_002285716.2 GI:359478461	0.00134312	0.000898467	0.0018432	0.000711216	1.37233
887	tubulin alpha-1 chain	XP_002285721.1 GI:225435758	0.201986	0.0228389	0.177441	0.0151145	0.878483
888	putative mitochondrial 2-oxoglutarate/malate carrier protein-like	XP_002285722.1 GI:225435760	0.248785	0.0128151	0.209605	0.0131653	0.842514
889	cationic peroxidase 1	XP_002285723.1 GI:225459180	0.0661308	0.0248608	0.0775695	0.010704	1.17297
890	uncharacterized protein LOC100254028	XP_002285734.1 GI:225459197	0.0223093	0.00382973	0	0	0
891	ruBisCO large subunit-binding protein subunit beta, chloroplastic	XP_002285746.1 GI:225435794	0.0956602	0.0199597	0.0785589	0.0150974	0.821229
892	phospho-2-dehydro-3-deoxyheptonate aldolase 2, chloroplastic	XP_002285754.1 GI:225459235	0.0498395	0.00498468	0.0320975	0.0115572	0.644018
893	annexin D1	XP_002285795.1 GI:225459318	0.721669	0.0758446	1.09639	0.0681909	1.51924
894	biotin--protein ligase	XP_002285834.1 GI:225459465	0.00209722	0.000503517	0.000489856	0.000565637	0.233574
895	protein disulfide-isomerase	XP_002285864.1 GI:225459587	0.252207	0.019055	0.216222	0.0195737	0.857319
896	proteasome subunit beta type-3-A isoform 1	XP_002285871.1 GI:225459609	0.101404	0.0082124	0.0879584	0.0115919	0.867404
897	1-aminocyclopropane-1-carboxylate oxidase 5	XP_002285881.1 GI:225459657	0.0352412	0.00717643	0	0	0
898	V-type proton ATPase subunit B 1-like	XP_002285897.1 GI:225459744	0.370058	0.0469219	0.402285	0.0370294	1.08709
899	aspartate-semialdehyde dehydrogenase-like	XP_003631183.1 GI:359472657	0.0373747	0.00362867	0.0417712	0.00577753	1.11763
900	MLP-like protein 28-like	XP_003631204.1 GI:359472855	0	0	0.00767928	0.0012018	#DIV/0!
901	carbonic anhydrase, chloroplastic-like isoform 1	XP_003631257.1 GI:359473182	0.0567563	0.0050804	0.0477002	0.00214157	0.84044
902	probable nucleoredoxin 1-like	XP_003631263.1 GI:359473194	0.0215738	0.00872433	0.064456	0.00886077	2.98769
903	aminopeptidase N-like	XP_003631413.1 GI:359474189	0.110331	0.00684373	0.0595519	0.00748325	0.539755
904	transaldolase isoform 2	XP_003631435.1 GI:359474337	0.0317341	0.00991561	0.0105471	0.00478959	0.332358
905	26S proteasome non-ATPase regulatory subunit 13-like isoform 2	XP_003631488.1 GI:359474526	0.0605048	0.0148457	0.0549109	0.00670849	0.907547
906	bifunctional nitrilase/nitrile hydratase NIT4B-like	XP_003631500.1 GI:359474628	0.0163528	0.00692671	0.00211551	0.00244278	0.129367
907	uncharacterized protein LOC100854676	XP_003631533.1 GI:359474793	0.0152493	0.00270844	0.00476244	0.00292544	0.312305
908	3-hydroxybenzoate 6-hydroxylase 1-like	XP_003631569.1 GI:359475016	0.00877835	0.000960859	0.0129922	0.00168446	1.48003
909	peptidyl-prolyl cis-trans isomerase	XP_003631573.1 GI:359475042	0.336338	0.0774094	0.361755	0.0834337	1.07557
910	ras-related protein Rab7-like	XP_003631644.1 GI:359475302	0.152446	0.00958935	0.119902	0.0100607	0.786519
911	coatomer subunit gamma-2-like	XP_003631645.1 GI:359475304	0.0254707	0.00698976	0.0291025	0.00237585	1.14258
912	adenylyl cyclase-associated protein 1-like	XP_003631649.1 GI:359475312	0.0270888	0.00868127	0.0271114	0.00724278	1.00083
913	NADH dehydrogenase [ubiquinone] iron-sulfur protein 8, mitochondrial-like	XP_003631654.1 GI:359475322	0.0164242	0.000661379	0.0151942	0.00120723	0.925113
914	glycine-rich RNA-binding protein GRP1A-like	XP_003631658.1 GI:359475330	0.406794	0.0425863	0.317163	0.0418253	0.779665
915	adipocyte plasma membrane-associated protein-like	XP_003631911.1 GI:359476917	0.0292098	0.00648768	0.0327137	0.00430263	1.11996
916	acyl carrier protein 1, chloroplastic-like	XP_003631979.1 GI:359477442	0.00357682	0.00152971	0.00115386	0.00133236	0.322594
917	60S ribosomal protein L12-like	XP_003632111.1 GI:359478349	0.263641	0.0446388	0.321628	0.0457874	1.21994
918	probable histone H2A.4 isoform 2	XP_003632202.1 GI:359478989	0.00405917	0.000174443	0.00760211	0.00062248	1.87283
919	calmodulin-related protein isoform 4	XP_003632230.1 GI:359479174	0.0199574	0.00738937	0.0263104	0.00493461	1.31833
920	aquaporin TIP1-1 isoform 2	XP_003632259.1 GI:359479339	0.00319446	0.00213201	0.00353021	0.00235347	1.1051
921	proteasome subunit beta type-2-A-like	XP_003632316.1 GI:359479647	0.149733	0.00496851	0.16429	0.0312875	1.09722
922	epoxide hydrolase 2-like	XP_003632381.1 GI:359479970	0.006557	0.00179545	0.00503235	0.000935779	0.767477
923	UDP-glycosyltransferase 74E2-like	XP_003632443.1 GI:359480385	0.0142262	0.00662259	0.0255333	0.00225714	1.79481
924	40S ribosomal protein S15a-like isoform 2	XP_003632608.1 GI:359481341	0.00380524	0.00189058	0.0155256	0.0041063	4.08006
925	ubiquitin-conjugating enzyme E2 variant 1D-like isoform 4	XP_003632652.1 GI:359481638	0.0309957	0.000268956	0.0237107	0.00217979	0.764968
926	pyrroline-5-carboxylate reductase-like	XP_003632728.1 GI:359482209	0.00444361	0.00298017	0.00874752	0.00151294	1.96856
927	proteasome subunit alpha type-6 isoform 2	XP_003632777.1 GI:359482460	0.116092	0.013238	0.132702	0.00887196	1.14307
928	proteasome subunit alpha type-5	XP_003632854.1 GI:359482854	0.102997	0.016436	0.100485	0.0172706	0.975608
929	glyoxylate reductase isoform 2	XP_003632860.1 GI:359482922	0.189732	0.0166031	0.0809685	0.0110787	0.426752
930	aspartic proteinase isoform 2	XP_003632941.1 GI:359483345	0.238875	0.0669911	0.287134	0.0212444	1.20202
931	topless-related protein 4-like	XP_003633079.1 GI:359484209	0.0250291	0.00530533	0.0202407	0.00170974	0.808687
932	asparaginyl-tRNA synthetase, cytoplasmic 1-like	XP_003633115.1 GI:359484512	0	0	0.00566242	0.00365079	#DIV/0!
933	3-hydroxyisobutyryl-CoA hydrolase-like protein 3, mitochondrial-like isoform 2	XP_003633131.1 GI:359484612	0.0108898	0.0117011	0.0259316	0.0042686	2.38127
934	VAMP-like protein YKT61-like	XP_003633163.1 GI:359484789	0.00185943	0.00125101	0.00605328	0.00105165	3.25544
935	leucine aminopeptidase 2, chloroplastic isoform 2	XP_003633175.1 GI:359484847	0.000998489	0.000665662	0.000778595	0.000525588	0.779773
936	eukaryotic initiation factor iso-4F subunit p82-34-like isoform 2	XP_003633181.1 GI:359484894	0.0080144	0.00307264	0.0139513	0.00287244	1.74078
937	diacylglycerol kinase A isoform 2	XP_003633328.1 GI:359485753	0.00592629	0.00444763	0.00120067	0.000813344	0.202601
938	ATP-citrate synthase alpha chain protein 2 isoform 2	XP_003633614.1 GI:359487578	0.00701573	0.00356896	0.0389189	0.0103635	5.54738
939	germin-like protein 1	XP_003633644.1 GI:359487754	0.0151665	0.00133943	0.0294173	0.00634365	1.93963
940	peptidyl-prolyl cis-trans isomerase CYP19-3-like	XP_003633689.1 GI:359488033	0.0519248	0.00495258	0.0369682	0.00412863	0.711956
941	uncharacterized protein LOC100244128 isoform 2	XP_003633800.1 GI:359488672	0.300429	0.0540739	0.356672	0.0201924	1.18721
942	phospholipase C 3-like isoform 2	XP_003633883.1 GI:359489132	0.0541009	0.0150944	0.0173328	0.00808173	0.320379
943	cysteine synthase, chloroplastic/chromoplastic isoform 2	XP_003633951.1 GI:359489630	0.0158964	0.00418364	0.0267128	0.00528496	1.68043
944	methionine adenosyltransferase 2 subunit beta isoform 2	XP_003633973.1 GI:359489754	0.00280966	0.00189319	0.00485342	0.000293968	1.7274
945	40S ribosomal protein S20-2 isoform 2	XP_003634047.1 GI:359490182	0.0409353	0.00272009	0.0497792	0.00345233	1.21604
946	60S acidic ribosomal protein P1-2-like	XP_003634150.1 GI:359490741	0.00958	0.00295742	0.0098494	0.00241512	1.02812
947	caffeic acid 3-O-methyltransferase 1-like isoform 1	XP_003634161.1 GI:359490763	0.0586363	0.0150443	0.0808226	0.00951627	1.37837
948	ubiquitin-like protein-like	XP_003634209.1 GI:359491040	0.00772259	0.00133814	0.00256788	0.00296514	0.332516
949	omega-hydroxypalmitate O-feruloyl transferase-like	XP_003634222.1 GI:359491108	0.0817465	0.0124923	0.0811813	0.0104398	0.993085
950	eukaryotic translation initiation factor 5A-2-like	XP_003634303.1 GI:359491680	0.0274698	0.00563732	0.0435578	0.00642574	1.58566
951	hypersensitive-induced response protein 1	XP_003634316.1 GI:359491740	0.00495839	0.00123198	0.00261156	0.0020534	0.526695
952	uncharacterized protein LOC100854733	XP_003634361.1 GI:359492074	0.0163518	0.0039979	0.0220472	0.00250479	1.3483
953	ras-related protein RABC1	XP_003634396.1 GI:359492296	0.211146	0.00456003	0.203397	0.0206137	0.963299
954	L-ascorbate peroxidase T, chloroplastic-like isoform 2	XP_003634424.1 GI:359492510	0.00989988	0.00459882	0.00501474	0.000934844	0.506545
955	14-3-3 protein	XP_003634479.1 GI:359492889	2.29066	0.180525	2.35706	0.0271226	1.02898
956	14-3-3 protein 1-like	XP_003634483.1 GI:359492927	0.244167	0.0171815	0.213835	0.017892	0.875777
957	branched-chain-amino-acid aminotransferase-like protein 3, chloroplastic-like	XP_003634673.1 GI:359493821	0.0651646	0.0126272	0.0859607	0.0248611	1.31913
958	flavoprotein wrbA isoform 2	XP_003634692.1 GI:359493919	0.00167637	0.000679487	0	0	0
959	adrenodoxin-like protein, mitochondrial-like	XP_003634833.1 GI:359494751	0.00450851	0.000802706	0.00764882	0.000587768	1.69653
960	bifunctional dihydroflavonol 4-reductase/flavanone 4-reductase-like	XP_003634871.1 GI:359494923	0.00793545	0.00237341	0.00118591	0.00136937	0.149444
961	beta-galactosidase	XP_003634896.1 GI:359495000	0.022572	0.004805	0.0232975	0.00344202	1.03214
962	fumarylacetoacetase-like	XP_003635021.1 GI:359495556	0.0731923	0.0280352	0.0880004	0.0253048	1.20232
963	ATP-dependent Clp protease proteolytic subunit-related protein 4, chloroplastic-like	XP_003635075.1 GI:359495737	0.00833172	0.00369987	0.000757272	0.000874422	0.0908903
964	probable mannitol dehydrogenase-like	XP_003635101.1 GI:359495844	0.0189859	0.00284222	0.0209136	0.00137908	1.10153
965	putative UDP-rhamnose:rhamnosyltransferase 1-like	XP_003635103.1 GI:359495858	0.0272284	0.00713763	0.0202169	0.00256178	0.742492
966	alanine aminotransferase 2 isoform 2	XP_003635112.1 GI:359495900	0.0316221	0.0067515	0.0542085	0.00197255	1.71426
967	flavoprotein wrbA-like	XP_003635188.1 GI:359496238	0.205303	0.0181518	0.130386	0.0201831	0.635089
968	probable mannitol dehydrogenase-like	XP_003635280.1 GI:359496611	0.171641	0.0327307	0.172473	0.0172908	1.00485
969	peroxisomal acyl-coenzyme A oxidase 1-like	XP_003635297.1 GI:359496678	0.00811329	0.00478524	0.00546337	0.00256795	0.673385
970	heat shock protein STI-like	XP_003635537.1 GI:359497489	0.0205585	0.00337395	0.0180518	0.00521934	0.878068
971	phosphoserine aminotransferase, chloroplastic-like	XP_003635669.1 GI:359497849	0.0893564	0.011334	0.0378538	0.00183241	0.423627
972	syntaxin-52-like, partial	XP_003635687.1 GI:359497897	0.00545835	0.000490471	0.00522481	0.000213914	0.957214

## Sheet: Table S2 B=M4
Additional file 3: Table S2 B. Protein quantification by nLC-nESI-MS/MS in the M4 root proteome.
%(SI): Spectrum Intensity % of the protein.
Only proteins showing at least a two-fold changes (WS/C≤0.5 in green; WS/C≥2 in red; p<0.05) were considered significant.
			Control		WS
n°	Name	Accession	Mean %(SI)	SE	Mean %(SI)	SE	Fold changes (WS/C)
1	chalcone--flavonone isomerase 2	A5ANT9.1 GI:158514257	0.291183	0.0284218	0.307629	0.0245144	1.05648
2	40S ribosomal protein SA	A5BUU4.1 GI:229891614	0.203475	0.045853	0.0623397	0.0452449	0.306376
3	S-adenosylmethionine synthase 2	A7NVX9.1 GI:223635284	0.451893	0.0336539	0.281859	0.0360085	0.623728
4	peroxidase 4	A7NY33.1 GI:223635590	0.0216101	0.00229827	0.0315071	0.0132574	1.45798
5	Glucan endo-1,3-beta-glucosidase	A7PQW3.1 GI:223635116	0.055329	0.00433598	0.0774302	0.0116779	1.39945
6	alcohol dehydrogenase 6	AAF44335.1 GI:7264740	0.215979	0.0289518	0.109947	0.010804	0.509063
7	malate dehydrogenase	AAF69802.1 GI:7798706	0.496039	0.0071242	0.410096	0.0357814	0.826742
8	catalase	AAL83720.1 GI:19070130	0.492072	0.111707	1.43337	0.134676	2.91292
9	temperature-induced lipocalin	ABB02395.1 GI:77744883	0	0	0.00762267	0.00359865	#DIV/0!
10	chitinase class I basic	ABD64684.1 GI:89242718	0.272685	0.0276434	0.649802	0.0721217	2.38298
11	allene oxide cyclase	ABD64688.1 GI:89242726	0.0546348	0.0112915	0.0644767	0.0120735	1.18014
12	acetyl-CoA carboxylase carboxyltransferase beta subunit	ABE47543.1 GI:91701659	0.015018	0.00689102	0	0	0
13	germin-like protein 2	ABH09468.1 GI:111379986	0.0833249	0.0165759	0.0912026	0.0113831	1.09454
14	glutathione S-transferase	ABK81651.1 GI:118406886	0.743414	0.0463854	0.712327	0.0525071	0.958182
15	glutathione S-transferase	ABL84692.1 GI:119633090	0.302156	0.065628	0.627087	0.135084	2.07538
16	aquaporin PIP1;1	ABN14347.1 GI:124702460	0.0550397	0.0090908	0.0372399	0.0088758	0.6766
17	aquaporin PIP2;2	ABN14351.1 GI:124702519	0.00900523	0.00604991	0.0139362	0.00414776	1.54757
18	aquaporin TIP2;1	ABN14354.1 GI:124702533	0.193877	0.0660566	0.208469	0.0395514	1.07527
19	manganese superoxide dismutase	ABX79342.1 GI:161778782	0.0653569	0.00370622	0.0855077	0.00993892	1.30832
20	dehydroascorbate reductase	ABX79343.1 GI:161778784	0.0190966	0.00330187	0.0170339	0.00544739	0.891988
21	3-dehydroquinate synthase	ACM45081.1 GI:222136863	0.0246495	0.00383948	0.0207969	0.0095979	0.843705
22	glutamate dehydrogenase 1	AEO72335.1 GI:347300842	0.0292702	0.00841113	0.0170708	0.0114129	0.583214
23	glucosyltransferase	AEW31188.1 GI:363805188	0.0186345	0.00302251	0.00853869	0.00439031	0.45822
24	chalcone synthase	BAB84111.1 GI:18376653	0.0104078	0.000448467	0.0263882	0.0149717	2.53544
25	glutamine synthetase	CAA63982.1 GI:1134898	0.0679872	0.0142446	0.00786986	0.0051415	0.115755
26	putative ripening-related protein	CAB85627.1 GI:7406667	0.00699963	0.00386944	0	0	0
27	putative aquaporin	CAB95746.2 GI:10047074	0.0463955	0.00266061	0.0632774	0.00823527	1.36387
28	pathogenesis-related protein 10	CAC16165.1 GI:11182124	2.15419	0.225318	3.51534	0.250543	1.63186
29	isoflavone reductase-like protein 5	CAI56334.1 GI:76559894	0.464518	0.0254927	0.519435	0.0306003	1.11822
30	hypothetical protein VITISV_041925 (blast: carboxymethylenebutenolidase, putative)	CAN60148.1 GI:147809484	0.107412	0.00928661	0.115879	0.0164901	1.07882
31	hypothetical protein VITISV_012496	CAN60466.1 GI:147768736	0.00993919	0.00432156	0.00916149	0.00366135	0.921754
32	hypothetical protein VITISV_033920 (blast: 12-oxophytodienoate reductase 2)	CAN60665.1 GI:147778557	0.0949113	0.0378871	0.0656496	0.0251575	0.691694
33	hypothetical protein VITISV_019336 (blast: kynurenine formamidase-like)	CAN60921.1 GI:147838052	0.152047	0.0128194	0.216599	0.0246934	1.42455
34	hypothetical protein VITISV_001144	CAN61024.1 GI:147790680	0.00804059	0.00367707	0.027247	0.00684686	3.38868
35	hypothetical protein VITISV_006012 (blast: polyphenol oxidase)	CAN61652.1 GI:147811887	0.115981	0.0463893	0.160741	0.0501494	1.38593
36	hypothetical protein VITISV_014296 (blast: elongation factor tu, putative)	CAN61809.1 GI:147784261	0.0260701	0.00277752	0.0332064	0.00743475	1.27374
37	hypothetical protein VITISV_008479 (blast: glutamine amidotransferase-like)	CAN62882.1 GI:147775474	0.00949827	0.00371052	0.0103863	0.00409264	1.09349
38	hypothetical protein VITISV_009947 (blast: translationally controlled tumor-like protein)	CAN63631.1 GI:147837146	0.203607	0.00395504	0.18282	0.0246281	0.897908
39	hypothetical protein VITISV_017556	CAN66609.1 GI:147789426	0.117253	0.00649202	0.0295953	0.0134181	0.252405
40	hypothetical protein VITISV_001156	CAN67361.1 GI:147776445	0.00523272	0.00237277	0	0	0
41	hypothetical protein VITISV_025619 (blast: 2-Cys peroxiredoxin)	CAN67408.1 GI:147789752	0.125793	0.0107094	0.106251	0.0109575	0.844644
42	hypothetical protein VITISV_020351 (blast: probable ADP-ribosylation factor GTPase-activating protein AGD11)	CAN67438.1 GI:147805416	0.00657936	0.00253666	0	0	0
43	hypothetical protein VITISV_036609 (blast: endo-1,3;1,4-beta-D-glucanase)	CAN67688.1 GI:147767003	0.0373309	0.0205915	0.0811501	0.0249392	2.1738
44	hypothetical protein VITISV_003070 (blast: uridine 5'-monophosphate synthase-like)	CAN68852.1 GI:147807605	0.033658	0.00963301	0.062113	0.0176925	1.84542
45	hypothetical protein VITISV_0120489 (blast: putative plastid lipid-associated protein)	CAN69132.1 GI:147787229	0.023904	0.00914547	0.0514486	0.00440153	2.1523
46	hypothetical protein VITISV_027590 (tabersonine 16-O-methyltransferase-like)	CAN69556.1 GI:147776504	0.00613963	0.00416976	0.0124599	0.00543789	2.02942
47	hypothetical protein VITISV_013807 (eukaryotic initiation factor iso-4F subunit p82-34-like isoform 1)	CAN70546.1 GI:147833057	0.0171422	0.00520575	0.0234612	0.00329444	1.36862
48	hypothetical protein VITISV_002394	CAN70694.1 GI:147782417	0.0111272	0.00245972	0.00230671	0.001538	0.207303
49	hypothetical protein VITISV_005471 (blast: germin-like protein 1)	CAN71140.1 GI:147787462	0.0301335	0.00854157	0.041341	0.00538478	1.37193
50	hypothetical protein VITISV_028800 (blast: asparagine synthetase B)	CAN71784.1 GI:147805616	0.134907	0.0101894	0.0917309	0.017979	0.679955
51	hypothetical protein VITISV_032872 (blast: protein SRG1)	CAN72414.1 GI:147776748	0.0207757	0.0071914	0.0158514	0.00709069	0.762975
52	hypothetical protein VITISV_010665 (blast: glutathione S-transferase U10-like)	CAN75202.1 GI:147835695	0.612715	0.0140904	0.513645	0.056997	0.83831
53	hypothetical protein VITISV_040251	CAN78153.1 GI:147770366	0.0475581	0.00604754	0.0417927	0.0074741	0.878772
54	hypothetical protein VITISV_000871 (blast: acyl-CoA oxidase, putative)	CAN79431.1 GI:147866564	0.0288962	0.00792117	0.022439	0.00936619	0.776539
55	hypothetical protein VITISV_025729 (blast: pathogenesis-related protein 10.9)	CAN79555.1 GI:147853969	0.0294524	0.00211348	0.0278865	0.0110604	0.946833
56	hypothetical protein VITISV_019404 (blast: gamma carbonic anhydrase-like 2, mitochondrial-like)	CAN79768.1 GI:147863572	0.00624403	0.00416623	0.0135033	0.0092938	2.1626
57	hypothetical protein VITISV_003812 (blast: 60S acidic ribosomal protein P0)	CAN80537.1 GI:147843260	0.0854505	0.0112983	0.18438	0.0211377	2.15774
58	hypothetical protein VITISV_016685 (blast: endo-1,3;1,4-beta-D-glucanase-like)	CAN80740.1 GI:147855970	0.07568	0.0173405	0.151811	0.0420231	2.00596
59	hypothetical protein VITISV_030870 (blast: annexin)	CAN82835.1 GI:147856520	0.207908	0.0282729	0.229529	0.0403129	1.10399
60	hypothetical protein VITISV_035770 (blast: ADP-ribosylation factor, putative)	CAN83936.1 GI:147858134	0.0264714	0.00873259	0.0296981	0.0110169	1.12189
61	pyruvate kinase	CAQ58629.1 GI:239056192	0.119638	0.033919	0.140187	0.0211105	1.17176
62	NADH dehydrogenase subunit 7	CAQ77574.1 GI:209954144	0.0201929	0.0010674	0.027035	0.00755613	1.33884
63	NADH dehydrogenase subunit 9	CAQ77607.1 GI:209954163	0.0203967	0.00823264	0.0198634	0.00572584	0.973851
64	ATPase subunit 8	CAQ77628.1 GI:209954176	0.0367365	0.0175901	0.0384612	0.011486	1.04695
65	ATPase subunit 1	CAQ77653.1 GI:209954192	1.7217	0.100772	1.28634	0.204951	0.747135
66	unnamed protein product (blast: carbonic anhydrase, chloroplastic-like isoform 2 )	CBI15026.3 GI:297733779	0.0185715	0.00585908	0.0290636	0.00754796	1.56495
67	unnamed protein product	CBI18591.3 GI:296080993	0.0188086	0.00895678	0.0176688	0.00576207	0.939397
68	unnamed protein product (blast: bifunctional aspartate aminotransferase and glutamate/aspartate-prephenate aminotransferase)	CBI19119.3 GI:302141916	0.022722	0.00988656	0.0223697	0.0114104	0.984497
69	unnamed protein product (polyubiquitin)	CBI22354.3 GI:302143601	0.0381428	0.00326961	0.0513773	0.0122962	1.34697
70	unnamed protein product	CBI26262.3 GI:297737061	0.00403851	0.00155445	0.00138844	0.00160323	0.343799
71	unnamed protein product	CBI26488.3 GI:297737287	0.0289451	0.00663096	0.0262476	0.00708509	0.906808
72	unnamed protein product (partial) (blast: PHLOEM PROTEIN 2-LIKE A9)	CBI27174.3 GI:297737973	0.301255	0.0134956	0.238772	0.00549117	0.79259
73	unnamed protein product (blast: protease C56)	CBI27372.3 GI:297738171	0.00250892	0.00168712	0.00926827	0.00664116	3.69412
74	unnamed protein product	CBI28159.3 GI:297738914	0.0100645	0.00106594	0	0	0
75	unnamed protein product	CBI32019.3 GI:296086430	0.00482201	0.0032431	0.0322417	0.0155782	6.68636
76	unnamed protein product (blast: non-symbiotic hemoglobin)	CBI32537.3 GI:297741406	0.0205859	0.00308275	0.0142392	0.00554379	0.691694
77	unnamed protein product (blast: non-symbiotic hemoglobin)	CBI32538.3 GI:297741407	0.0844161	0.00740774	0.0964347	0.0185766	1.14237
78	unnamed protein product (blast: NADH dehydrogenase [ubiquinone] iron-sulfur protein 8, mitochondrial-like isoform 1)	CBI32588.3 GI:297741457	0.00750821	0.00290474	0.0103269	0.00486036	1.37541
79	unnamed protein product (blast: nucleoside diphosphate kinase, putative)	CBI34488.3 GI:297742339	0.0764287	0.0147687	0.0955926	0.0270621	1.25074
80	unnamed protein product	CBI34823.3 GI:296087567	0.00700987	0.00211384	0.0331417	0.00979538	4.72786
81	unnamed protein product	CBI36840.3 GI:297743870	0.0135095	0.00639698	0.014914	0.000414865	1.10396
82	unnamed protein product (blast: (+)-neomenthol dehydrogenase-like)	CBI40299.3 GI:297745219	0.171124	0.0164979	0.173775	0.00639074	1.01549
83	unnamed protein product	CBI40393.3 GI:297745313	0.000920321	0.0010627	0.0104736	0.00535313	11.3804
84	unnamed protein product	CBI40998.3 GI:296090614	0.153926	0.0127658	0.154322	0.0505267	1.00257
85	methylthioribose-1-phosphate isomerase	D7TCD0.2 GI:317412019	0.00793578	0.00582793	0.0126378	0.00661513	1.59251
86	1,2-dihydroxy-3-keto-5-methylthiopentene dioxygenase 2	F6HDT7.1 GI:363805401	0.0252525	0.00190058	0.0181451	0.00422677	0.718544
87	flavanone-3-hydroxylase	P41090.1 GI:729508	0.113478	0.0133463	0.0782524	0.0159181	0.68958
88	Polyphenol oxidase, chloroplastic (N-term, mature)	P43311.1 GI:1172587	0	0	0.0369256	0.0183019	#DIV/0!
89	Leucoanthocyanidin dioxygenase	P51093.1 GI:1730109	0.0816842	0.0139594	0.0768651	0.00688751	0.941003
90	Chalcone--flavonone isomerase 1	P51117.1 GI:1705761	0.00175712	0.00122586	0.00539452	0.000102776	3.07009
91	basic endochitinase	P51613.1 GI:1705813	0.322824	0.0452474	0.94505	0.167506	2.92745
92	L-idonate 5-dehydrogenase	Q1PSI9.2 GI:229830633	0.191328	0.0171127	0.0653818	0.00695925	0.341727
93	glutathione S-transferase	XP_002262604.1 GI:225437284	0.0169647	0.000683045	0.0121884	0.00487614	0.718457
94	peptidyl-prolyl cis-trans isomerase H	XP_002262773.1 GI:225465809	0.000776723	0.000896882	0.0196912	0.00759698	25.3516
95	membrane steroid-binding protein 2	XP_002262780.1 GI:225470692	0.0864277	0.0102743	0.0569976	0.0149069	0.659483
96	dihydrolipoyllysine-residue acetyltransferase component 1 of pyruvate dehydrogenase complex, mitochondrial-like	XP_002262782.2 GI:359486892	0.00106623	0.00123118	0.00955793	0.00549525	8.9642
97	glutathione S-transferase	XP_002262842.1 GI:225437288	0.467602	0.038537	0.584438	0.0689754	1.24986
98	CBS domain-containing protein CBSX3, mitochondrial isoform 1	XP_002262902.1 GI:225434277	0.0716832	0.0126369	0.144883	0.0106247	2.02115
99	aspartic proteinase isoform 1	XP_002262915.2 GI:359483347	0.0656344	0.00631428	0.0869459	0.0196682	1.3247
100	salt stress root protein RS1 isoform 1	XP_002263002.1 GI:225424946	0.0275891	0.00857485	0.0221716	0.00393047	0.803635
101	UDP-glycosyltransferase 85A2 isoform 1	XP_002263056.1 GI:225465718	0.0222728	0.00132151	0.0130933	0.00653568	0.587863
102	pathogen-related protein	XP_002263121.1 GI:225457749	0.0163322	0.00230841	0.00218948	0.00146103	0.134059
103	glyceraldehyde-3-phosphate dehydrogenase, cytosolic	XP_002263145.2 GI:359491599	2.57134	0.261602	2.77974	0.289156	1.08105
104	nucleoside diphosphate kinase 2, chloroplastic isoform 1	XP_002263177.1 GI:225457446	0.00514523	0.00360087	0.00459374	0.0030631	0.892816
105	dihydrolipoyl dehydrogenase, mitochondrial	XP_002263180.1 GI:225432110	0.198395	0.0130599	0.194197	0.00624584	0.978839
106	(3R)-hydroxymyristoyl-[acyl-carrier-protein] dehydratase	XP_002263229.1 GI:225447747	0.136461	0.00554102	0.0721814	0.00839704	0.528954
107	glyceraldehyde-3-phosphate dehydrogenase, cytosolic	XP_002263263.1 GI:225462254	0.571893	0.0481881	0.585748	0.0358237	1.02423
108	uncharacterized protein At5g48480	XP_002263284.1 GI:225470242	0.00200016	0.00230959	0.0416019	0.0127447	20.7992
109	uridylate kinase isoform 1	XP_002263322.1 GI:225454048	0.0283713	0.00277464	0.0363578	0.0131893	1.2815
110	3-isopropylmalate dehydratase small subunit	XP_002263405.1 GI:225469374	0.0295584	0.00704946	0.0288255	0.00400787	0.975203
111	glutathione S-transferase F13	XP_002263424.1 GI:225436697	0.42298	0.0108757	0.46702	0.0170395	1.10412
112	epoxide hydrolase 2	XP_002263485.1 GI:225446938	0.0768998	0.0118527	0.0509019	0.00603686	0.661924
113	UDP-arabinopyranose mutase 1	XP_002263490.1 GI:225456550	0.353447	0.0363405	0.345608	0.0308682	0.977822
114	70 kDa peptidyl-prolyl isomerase	XP_002263566.2 GI:359497288	0	0	0.0119288	0.00355373	#DIV/0!
115	ADP-ribosylation factor 1	XP_002263625.1 GI:225430573	0.0100744	0.000121835	0.00463577	0.00309058	0.460153
116	ferredoxin--NADP reductase, root isozyme, chloroplastic-like	XP_002263658.2 GI:359483949	0.187181	0.0306309	0.077874	0.0089526	0.416035
117	malate dehydrogenase, glyoxysomal	XP_002263670.2 GI:359496625	0.0331609	0.00503795	0.0318733	0.00455922	0.961172
118	phosphoglycerate kinase, chloroplastic isoform 1	XP_002263796.1 GI:225464995	0.105379	0.00316652	0.098397	0.00436622	0.933746
119	uncharacterized protein At1g32220, chloroplastic	XP_002263819.1 GI:225430578	0.0119993	0.00210523	0.0105051	4.20474e-05	0.87548
120	26S protease regulatory subunit 7	XP_002263826.1 GI:225441955	0.0491709	0.00356311	0.0363031	0.0121143	0.738305
121	linoleate 13S-lipoxygenase 2-1, chloroplastic	XP_002263854.1 GI:225450227	0.00468014	0.00130832	0.0180222	0.00444693	3.85078
122	glutamine synthetase cytosolic isozyme 2	XP_002263856.1 GI:225451379	0.940865	0.130098	0.597924	0.0378412	0.635505
123	thioredoxin reductase 2-like	XP_002263864.1 GI:225431669	0.0418001	0.001963	0.0280459	0.00628858	0.670952
124	stress-related protein-like	XP_002263944.1 GI:225437316	0	0	0.0228879	0.00613722	#DIV/0!
125	phosphoglycerate kinase, cytosolic	XP_002263950.1 GI:225464999	0.560334	0.0392682	0.464715	0.054125	0.829353
126	exportin-2-like	XP_002264036.2 GI:359489740	0.0383966	0.00890601	0.0261814	0.00329657	0.681867
127	glutathione transferase GST 23	XP_002264054.1 GI:225436164	0.0391213	0.00246196	0.00510096	0.00340138	0.130388
128	eukaryotic translation initiation factor 3 subunit D-like	XP_002264089.2 GI:359497369	0.0112885	0.00497545	0.00898539	0.00181513	0.795978
129	beta-xylosidase/alpha-L-arabinofuranosidase 2-like	XP_002264183.2 GI:359485890	0.219892	0.0119024	0.106426	0.00597318	0.483993
130	pyruvate dehydrogenase E1 component subunit beta, mitochondrial-like isoform 1	XP_002264210.1 GI:225425166	0.081174	0.00865542	0.0934342	0.00726562	1.15104
131	prohibitin-2 isoform 1	XP_002264220.1 GI:225462272	0.0276152	0.00713148	0.0302517	0.00539915	1.09547
132	26S proteasome non-ATPase regulatory subunit RPN12A	XP_002264255.1 GI:225426245	0.0662161	0.011593	0.0697965	0.00549652	1.05407
133	KH domain-containing protein At4g18375 isoform 1	XP_002264417.1 GI:225445949	0.00644439	0.00179497	0	0	0
134	ras-related protein RABA2a	XP_002264444.1 GI:225465200	0.49126	0.0208239	0.366494	0.0214132	0.746027
135	stilbene synthase 1	XP_002264455.1 GI:225470723	0.0894874	0.0213283	0.207404	0.0265356	2.31769
136	dehydrogenase/reductase SDR family member 4	XP_002264497.2 GI:359496979	0.0383682	0.00712618	0.0243741	0.00249865	0.635269
137	26S proteasome non-ATPase regulatory subunit 4	XP_002264558.1 GI:225431100	0.00671337	0.00447588	0.0197832	0.00274302	2.94684
138	non-lysosomal glucosylceramidase	XP_002264575.2 GI:359486233	0.0105209	0.00239963	0.00191279	0.0012752	0.181808
139	aspartic proteinase nepenthesin-1-like isoform 1	XP_002264626.1 GI:225465837	0.116133	0.00679654	0.113252	0.011505	0.975192
140	ADP-ribosylation factor 2-like	XP_002264654.1 GI:225432130	1.04449	0.0533446	0.988646	0.0359957	0.946535
141	uncharacterized protein LOC100243551	XP_002264661.2 GI:359477234	0.0196799	0.00582164	0.0109907	0.00425642	0.558472
142	aspartic proteinase nepenthesin-1-like isoform 2	XP_002264668.1 GI:225465839	0.0557142	0.0107907	0.110983	0.023733	1.992
143	soluble inorganic pyrophosphatase-like	XP_002264695.2 GI:359476682	0.0110845	0.0020562	0.0244163	0.00096921	2.20273
144	3-mercaptopyruvate sulfurtransferase	XP_002264748.1 GI:225465012	0.0198795	0.00509548	0.0222439	0.00363505	1.11894
145	proteasome subunit beta type-5	XP_002264828.1 GI:225425821	0.0998331	0.00779938	0.114669	0.0102801	1.14861
146	serine carboxypeptidase-like 51-like	XP_002264901.2 GI:359481944	0.0108613	0.00935884	0.00511911	0.00345675	0.471317
147	peptidyl-prolyl cis-trans isomerase CYP20-2, chloroplastic-like	XP_002265030.2 GI:359473789	0.0205756	0.00707199	0.0271553	0.00785611	1.31978
148	transcription factor BTF3	XP_002265041.1 GI:225457458	0.00274608	0.00183422	0.0121374	0.000301205	4.41989
149	probable inosine-5'-monophosphate dehydrogenase-like	XP_002265046.1 GI:225462285	0.0300443	0.00588907	0.0239334	0.00462265	0.796606
150	uncharacterized oxidoreductase At4g09670-like	XP_002265072.1 GI:225468829	0.109228	0.0144177	0.10738	0.0060304	0.98308
151	pectinesterase 3-like	XP_002265171.1 GI:225441977	0.0218318	0.00288589	0.022416	0.00516906	1.02676
152	3-oxoacyl-[acyl-carrier-protein] synthase I, chloroplastic-like	XP_002265207.1 GI:225426280	0.0918611	0.0117583	0.0411756	0.00589786	0.448238
153	alanine aminotransferase 2	XP_002265294.2 GI:359482440	0.0978158	0.0144299	0.0582047	0.0097496	0.595044
154	probable glutathione S-transferase-like	XP_002265322.2 GI:359495384	1.92551	0.044499	1.13472	0.0330652	0.589309
155	40S ribosomal protein S20-2 isoform 1	XP_002265347.1 GI:225455513	0.0316807	0.00217033	0.0627564	0.00639789	1.9809
156	succinate-semialdehyde dehydrogenase, mitochondrial-like	XP_002265354.1 GI:225462293	0.0192451	0.00357992	0.0114429	0.00446909	0.594589
157	UDP-glucose flavonoid 3-O-glucosyltransferase 6-like	XP_002265387.2 GI:359485955	0.0426794	0.0152656	0.034403	0.00316372	0.806079
158	succinate-semialdehyde dehydrogenase, mitochondrial-like	XP_002265514.1 GI:225462297	0.282326	0.0374292	0.202266	0.0185521	0.716428
159	beta-fructofuranosidase, soluble isoenzyme I-like	XP_002265534.1 GI:225466093	0.00610284	0.00240911	0.0213016	0.00730961	3.49044
160	cytochrome b5	XP_002265677.1 GI:225465441	0.0470692	0.0159484	0.0133233	0.00907297	0.283058
161	probable acetyl-CoA acetyltransferase, cytosolic 2	XP_002265690.1 GI:225447510	0.190107	0.00358451	0.128193	0.0142913	0.674318
162	phospholipase C 3-like isoform 1	XP_002265749.2 GI:359489134	0.0122569	0.0025646	0.0149172	0.00302242	1.21704
163	NADH dehydrogenase [ubiquinone] 1 alpha subcomplex subunit 13-B	XP_002265849.1 GI:225437891	0.0028243	0.00110949	0.0095039	0.00360944	3.36505
164	uncharacterized protein LOC100265424 (blast: D-alanine--D-alanine ligase family protein)	XP_002265851.1 GI:225439600	0.0687225	0.0105203	0.0188619	0.0147843	0.274465
165	prohibitin-1, mitochondrial	XP_002265881.1 GI:225452186	0.0951303	0.0170643	0.0883943	0.00127349	0.929192
166	putative UDP-glucose flavonoid 3-O-glucosyltransferase 3	XP_002265935.1 GI:225464772	0.0599061	0.00571791	0.0338923	0.00289674	0.565757
167	T-complex protein 1 subunit eta-like	XP_002266000.2 GI:359497202	0.0295077	0.012142	0.0376055	0.00273444	1.27443
168	2-hydroxyacyl-CoA lyase	XP_002266004.1 GI:225462809	0.00783236	0.00448631	0.00839847	0.00427231	1.07228
169	60S acidic ribosomal protein P2B isoform 1	XP_002266030.1 GI:225436299	0.011986	0.000987061	0.00460463	0.00186336	0.384168
170	adenosylhomocysteinase isoform 1	XP_002266154.1 GI:225433506	0.0129896	0.00668112	0.0387752	0.00991843	2.98509
171	2,3-bisphosphoglycerate-independent phosphoglycerate mutase isoform 1	XP_002266205.1 GI:225439064	0.440917	0.0372534	0.34014	0.0310595	0.771437
172	putative germin-like protein 2-1	XP_002266227.1 GI:225444103	0.0461265	0.012151	0.109662	0.0178397	2.37742
173	putative oxidoreductase GLYR1 isoform 1	XP_002266252.1 GI:225468850	0.193139	0.0223842	0.130258	0.0125334	0.674426
174	serine hydroxymethyltransferase 1	XP_002266276.1 GI:225433510	0.412114	0.0446927	0.331766	0.0436402	0.805036
175	elongation factor 1-beta 1	XP_002266279.2 GI:359479299	0.071502	0.00817731	0.0720719	0.0115213	1.00797
176	60S acidic ribosomal protein P1-1 isoform 1	XP_002266284.1 GI:225466735	0.00509882	0.00339959	0.00337055	0.00226443	0.661045
177	probable S-adenosylmethionine-dependent methyltransferase At5g37990-like	XP_002266288.2 GI:359488227	0.0742154	0.0107318	0.0024228	0.00279761	0.0326456
178	methylmalonate-semialdehyde dehydrogenase [acylating], mitochondrial	XP_002266390.1 GI:225429271	0.00587355	0.00471888	0.0310715	0.00784797	5.29008
179	diphosphomevalonate decarboxylase	XP_002266399.1 GI:225464152	0.0094019	0.00386904	0.00168675	0.00194769	0.179405
180	miraculin	XP_002266430.1 GI:225462630	0.000881613	0.001018	0.0101822	0.00415354	11.5496
181	serine proteinase	XP_002266451.1 GI:225448920	0.0271614	0.00959314	0.0175797	0.00483001	0.647231
182	methionine adenosyltransferase 2 subunit beta isoform 1	XP_002266457.1 GI:225454083	0.00299532	0.00212934	0.0017941	0.00120024	0.598969
183	proteasome subunit beta type-6	XP_002266488.1 GI:225445670	0.206984	0.0234073	0.183298	0.0258191	0.885567
184	biotin carboxylase 1, chloroplastic-like	XP_002266489.1 GI:225445664	0.275243	0.0440726	0.162967	0.03147	0.592084
185	transketolase, chloroplastic-like	XP_002266494.2 GI:359490179	0.500185	0.0571565	0.453406	0.0263794	0.906477
186	uncharacterized protein LOC100260307 isoform 1	XP_002266495.2 GI:359491762	0.00400817	0.00272156	0.00689003	0.00289753	1.719
187	glucose-6-phosphate 1-dehydrogenase, cytoplasmic isoform	XP_002266527.1 GI:225452196	0.0512597	0.00568893	0.110772	0.0148932	2.161
188	dihydrolipoyllysine-residue succinyltransferase component of 2-oxoglutarate dehydrogenase complex 2, mitochondrial	XP_002266593.2 GI:359483352	0.0706318	0.0201638	0.0549234	0.0135325	0.777601
189	nascent polypeptide-associated complex subunit alpha-like	XP_002266597.1 GI:225470846	0.0445502	0.0122736	0.0475192	0.00439061	1.06665
190	elongation factor 2-like isoform 1	XP_002266780.1 GI:225462164	0.163558	0.0421884	0.392425	0.0581214	2.39931
191	proteasome subunit alpha type-4 isoform 1	XP_002266877.1 GI:225462545	0.157232	0.00935019	0.145618	0.00678333	0.926133
192	uricase-2	XP_002266882.1 GI:225464393	0.0558231	0.00625211	0.0314513	0.012927	0.56341
193	glutathione transferase GST 23-like isoform 1	XP_002266900.1 GI:225454633	0.00336133	0.00131499	0.0289835	0.00484419	8.62261
194	glucose-6-phosphate 1-dehydrogenase, chloroplastic	XP_002266930.1 GI:225425210	0.0353077	0.0118069	0.00182154	0.00210333	0.0515904
195	putative germin-like protein 2-1	XP_002266984.1 GI:225444125	0.0581899	0.0106691	0.0136861	0.00547413	0.235196
196	selenium-binding protein 1	XP_002267004.1 GI:225433514	0.00321499	0.00371235	0.0335601	0.0135007	10.4386
197	momilactone A synthase	XP_002267041.1 GI:225456656	0.0580823	0.00181208	0.012871	0.00301287	0.221599
198	erlin-2-B	XP_002267076.1 GI:225423479	0.00882669	0.00340612	0.0115382	0.0093701	1.30719
199	nitrile-specifier protein 5	XP_002267128.1 GI:225447524	0.0169929	0.00754008	0.0173187	0.00731935	1.01917
200	V-type proton ATPase catalytic subunit A	XP_002267279.1 GI:225443399	0.467688	0.0218879	0.584657	0.0368139	1.2501
201	(+)-neomenthol dehydrogenase-like	XP_002267348.2 GI:359489616	0.134968	0.00826416	0.0951715	0.0168932	0.705143
202	tubulin beta-1 chain	XP_002267380.1 GI:225470745	0.037091	0.00361025	0.0623623	0.0132492	1.68133
203	patellin-5 isoform 1	XP_002267428.1 GI:225460394	0.218038	0.0185279	0.194381	0.0724373	0.891499
204	polyubiquitin 4-like isoform 1	XP_002267452.1 GI:225465625	0.0377635	0.00326267	0.0208829	0.0125152	0.552991
205	uncharacterized protein LOC100253093	XP_002267536.1 GI:225425013	0.0128002	0.00473458	0.00223939	0.00149297	0.174949
206	anthocyanidin 5,3-O-glucosyltransferase-like	XP_002267573.1 GI:225470650	0.0212834	0.00571245	0.0518879	0.00777537	2.43795
207	DEAD-box ATP-dependent RNA helicase 37-like	XP_002267581.2 GI:359487443	0.000466328	0.000538469	0.0148622	0.00237398	31.8707
208	probable prefoldin subunit 5	XP_002267649.1 GI:225462560	0.00399199	0.00157614	0.00428635	0.00179415	1.07374
209	phosphomannomutase isoform 2	XP_002267677.1 GI:225454105	0.0557054	0.00631839	0.047571	0.00176387	0.853976
210	alanine--glyoxylate aminotransferase 2 homolog 2, mitochondrial	XP_002267787.1 GI:225439615	0.0017526	0.00202373	0.00950474	0.00121172	5.42321
211	vacuolar-sorting receptor 1-like	XP_002267833.2 GI:359481218	0.0103473	0.00525296	0.00840171	0.00176998	0.811973
212	quinone oxidoreductase PIG3-like isoform 1	XP_002267927.2 GI:359496324	0.019345	0.00382445	0.0239915	0.00643641	1.24019
213	uncharacterized protein At2g37660, chloroplastic	XP_002267965.1 GI:225440390	0.00521088	0.003509	0.0132629	0.000301729	2.54523
214	ATP synthase subunit delta', mitochondrial	XP_002267995.1 GI:225453289	0.0193308	0.0129792	0.0195612	0.0175415	1.01192
215	uncharacterized protein LOC100267522 (blast: mitochondrial import inner membrane translocase subunit Tim17/Tim22/Tim23 family protein)	XP_002267996.1 GI:225455153	0.0190977	0.00239345	0.0195715	0.00592356	1.02481
216	3-oxoacyl-[acyl-carrier-protein] reductase, chloroplastic	XP_002268080.1 GI:225425854	0.185914	0.0313552	0.0500058	0.0106368	0.268973
217	fructokinase-2	XP_002268097.1 GI:225433918	0.722472	0.0606951	0.366567	0.0227762	0.507379
218	uncharacterized protein LOC100241287	XP_002268190.1 GI:225437924	0.0476282	0.00969745	0.0472638	0.00531365	0.992349
219	phospholipase D alpha 1	XP_002268195.1 GI:225442981	0.0931722	0.0219421	0.227528	0.0185171	2.44201
220	serine/threonine-protein phosphatase PP2A catalytic subunit-like	XP_002268216.2 GI:359473310	0.0172102	0.00770867	0.0068033	0.00489729	0.395306
221	soluble inorganic pyrophosphatase	XP_002268289.1 GI:225453656	0.010627	0.000749418	0.0107794	0.000321726	1.01434
222	UDP-glucose 4-epimerase GEPI48	XP_002268294.2 GI:359473928	0.00501882	0.00579524	0.0366761	0.0100034	7.30772
223	adipocyte plasma membrane-associated protein	XP_002268316.2 GI:359476892	0.0794513	0.0163278	0.156618	0.0174702	1.97124
224	cationic peroxidase 1	XP_002268412.1 GI:225439627	0.00958612	0.00639223	0.00691001	0.00600938	0.720835
225	uncharacterized protein LOC100252690	XP_002268460.1 GI:225463772	0.00551458	0.00330309	0.0115036	0.00304528	2.08604
226	superoxide dismutase [Cu-Zn] isoform 2	XP_002268476.1 GI:225451120	0.107457	0.026124	0.0958214	0.0375467	0.891715
227	succinyl-CoA ligase [ADP-forming] subunit alpha-1, mitochondrial-like	XP_002268479.1 GI:225457502	0.0208407	0.00439574	0.0250925	0.00797491	1.20401
228	serine carboxypeptidase-like 18	XP_002268517.1 GI:225446024	0.0111396	0.00461758	0.00987968	0.00668305	0.8869
229	succinate dehydrogenase [ubiquinone] iron-sulfur subunit 1, mitochondrial	XP_002268523.1 GI:225452228	0.00971347	0.00436715	0.00868318	0.00336046	0.893932
230	anthocyanidin 5,3-O-glucosyltransferase	XP_002268560.1 GI:225470197	0	0	0.0155293	0.00638286	#DIV/0!
231	succinate-semialdehyde dehydrogenase (acetylating)-like	XP_002268625.1 GI:225438277	0.00296084	0.00341888	0.0217095	0.00275454	7.33222
232	protein transport protein SEC23-like	XP_002268633.2 GI:359478005	0.0270791	0.00701095	0.00150737	0.00100583	0.0556654
233	40S ribosomal protein SA	XP_002268664.1 GI:225442018	0.103964	0.0210113	0.0479136	0.0187169	0.460869
234	sulfotransferase 16	XP_002268667.1 GI:225466759	0.00702702	0.00281861	0.00558712	0.00223712	0.79509
235	DEAD-box ATP-dependent RNA helicase 56	XP_002268833.1 GI:225442993	0.00138348	0.0015975	0.0162951	0.00575889	11.7783
236	probable glutathione S-transferase	XP_002268911.1 GI:225466235	0.366449	0.0411205	0.119568	0.0277503	0.326288
237	glutathione S-transferase U9-like	XP_002269024.1 GI:225456757	0.09212	0.0283656	0.0510468	0.0252025	0.554134
238	glutathione S-transferase U9	XP_002269118.1 GI:225456761	0.479605	0.0557188	0.163422	0.0362438	0.340742
239	uncharacterized protein LOC100258770	XP_002269239.1 GI:225439101	0.00862235	0.00025635	0.0112354	0.00333674	1.30306
240	poly(rC)-binding protein 3-like	XP_002269249.1 GI:225463940	0.0686747	0.00425303	0	0	0
241	bifunctional nitrilase/nitrile hydratase NIT4B	XP_002269316.1 GI:225427458	0.0287656	0.00657005	0.0229975	0.00727359	0.799478
242	alcohol dehydrogenase class-3-like	XP_002269325.2 GI:359480071	0.0543276	0.0141332	0.0551706	0.0159191	1.01552
243	succinate dehydrogenase [ubiquinone] flavoprotein subunit 1, mitochondrial isoform 1	XP_002269407.1 GI:225430776	0.0399614	0.0107303	0.0467445	0.00754603	1.16974
244	serine carboxypeptidase-like 18-like	XP_002269439.1 GI:225429053	0.059864	0.0129599	0.0335499	0.0156411	0.560436
245	pyruvate dehydrogenase E1 component subunit beta	XP_002269441.1 GI:225430650	0.0602967	0.0151756	0.0232032	0.0102686	0.384817
246	signal peptidase complex catalytic subunit SEC11C	XP_002269449.1 GI:225443007	0.0105105	0.00178692	0.00413076	0.00276744	0.393014
247	isoeugenol synthase 1	XP_002269639.1 GI:225438289	0.0402163	0.00245531	0	0	0
248	protein disulfide-isomerase 5-2	XP_002269656.1 GI:225470790	0.00434155	0.00213122	0.00448432	0.00172778	1.03288
249	mitochondrial import receptor subunit TOM20	XP_002269795.1 GI:225451445	0.0168277	0.00541184	0.00428155	0.00285829	0.254435
250	11S globulin seed storage protein 2	XP_002269868.1 GI:225447988	0.00356604	0.00411771	0.178487	0.0280029	50.0519
251	L-idonate 5-dehydrogenase	XP_002269895.1 GI:225469310	0.00744079	0.0028658	0.0166226	0.00235168	2.23399
252	pyrophosphate--fructose 6-phosphate 1-phosphotransferase subunit beta-like	XP_002269934.2 GI:359494836	0.180372	0.0172693	0.100572	0.0104681	0.557578
253	putative esterase HI_1161 isoform 1	XP_002269958.1 GI:225432206	0	0	0.00333911	0.00130716	#DIV/0!
254	endoplasmin homolog	XP_002270014.2 GI:359485756	0.0140439	0.00521008	0.0327019	0.00635131	2.32856
255	SKP1-like protein 1B isoform 2	XP_002270061.1 GI:225457883	0.00662612	0.00444556	0.0148289	0.00537064	2.23794
256	glyoxysomal fatty acid beta-oxidation multifunctional protein MFP-a	XP_002270067.1 GI:225431755	0.00549491	0.00377016	0.00692049	0.00544403	1.25944
257	peroxisomal (S)-2-hydroxy-acid oxidase GLO4	XP_002270074.1 GI:225442052	0.0088901	0.00407637	0.00530665	0.00210257	0.596917
258	uncharacterized protein At2g34160	XP_002270136.1 GI:225443021	0.00873461	0.0034338	0.0106741	0.00448551	1.22204
259	hydroxyacylglutathione hydrolase 3, mitochondrial-like	XP_002270140.1 GI:225462956	0.00847361	0.00362668	0	0	0
260	NADH dehydrogenase [ubiquinone] iron-sulfur protein 1, mitochondrial	XP_002270157.1 GI:225453076	0.0979474	0.0460396	0.0684088	0.0113895	0.698424
261	V-type proton ATPase subunit E1	XP_002270168.1 GI:225439111	0.0743843	0.0092598	0.0955003	0.00957148	1.28388
262	neutral alpha-glucosidase AB-like	XP_002270200.1 GI:225433575	0.00813298	0.00411314	0.00593057	0.00256205	0.7292
263	oligopeptidase A-like	XP_002270219.2 GI:359495810	0.101662	0.015084	0.0967167	0.0117747	0.951354
264	uncharacterized oxidoreductase ykwC-like	XP_002270228.2 GI:359485993	0.0807372	0.015717	0.0656079	0.010035	0.81261
265	bifunctional 3-dehydroquinate dehydratase/shikimate dehydrogenase, chloroplastic-like	XP_002270232.1 GI:225451148	0.0525063	0.0102157	0.0308949	0.00574186	0.588403
266	60S ribosomal protein L11-1-like	XP_002270266.1 GI:225443760	0.0263142	0.0054729	0.0616782	0.00783907	2.34391
267	calreticulin	XP_002270354.1 GI:225437549	0.0423836	0.00162381	0.0247477	0.00714876	0.583898
268	probable glutamyl endopeptidase, chloroplastic-like	XP_002270510.2 GI:359479944	0.0076074	0.00193748	0.00966939	0.00214081	1.27105
269	D-threo-aldose 1-dehydrogenase	XP_002270562.1 GI:225429064	0.0250078	0.00592426	0.00942612	0.0037998	0.376927
270	isocitrate dehydrogenase [NADP]	XP_002270617.1 GI:225466253	0.297139	0.0323733	0.311869	0.00804283	1.04958
271	ras-related protein RABF1	XP_002270699.1 GI:225448984	0.0261837	0.00177845	0.0219502	0.00676679	0.838313
272	ras-related protein RABB1b	XP_002270701.1 GI:225452278	0.153223	0.0195464	0.149166	0.0271062	0.97352
273	uncharacterized protein LOC100249521	XP_002270877.1 GI:225454694	0.00575261	0.00296694	0	0	0
274	epoxide hydrolase 2	XP_002270883.2 GI:359477248	0.101254	0.00464755	0.0422013	0.00241601	0.416788
275	bifunctional polymyxin resistance protein ArnA	XP_002270884.1 GI:225436371	0.0478454	0.00753545	0.0368451	0.00353705	0.770087
276	glutamate decarboxylase 1	XP_002270937.1 GI:225466257	0.0120581	0.000874509	0.0324181	0.0114762	2.6885
277	U1 small nuclear ribonucleoprotein A	XP_002270967.1 GI:225437410	0.00621691	0.00283622	0.00283296	0.00109308	0.455686
278	quinone oxidoreductase 1	XP_002271007.2 GI:359482805	0.00596144	0.00274624	0.00485279	0.00560352	0.81403
279	6-phosphogluconate dehydrogenase, decarboxylating-like isoform 2	XP_002271021.1 GI:225425051	0.153796	0.0220504	0.15378	0.0281578	0.999898
280	3-isopropylmalate dehydratase-like	XP_002271046.1 GI:225439231	0.0111156	0.00519966	0.00215509	0.00248849	0.19388
281	nodal modulator 1	XP_002271147.1 GI:225437598	0.0255719	0.00239874	0.0114123	0.00391277	0.446283
282	universal stress protein A-like protein	XP_002271154.1 GI:225466259	0.0323282	0.0058947	0.0385677	0.00901763	1.19301
283	proline iminopeptidase	XP_002271289.2 GI:359475506	0.0203526	0.00602796	0.0279953	0.0111762	1.37552
284	cytochrome b-c1 complex subunit Rieske-2, mitochondrial	XP_002271311.1 GI:225425274	0.0174206	0.00251594	0.0136476	0.00652859	0.783417
285	nucleoside diphosphate kinase B isoform 2	XP_002271352.1 GI:225453350	0.929293	0.0873605	0.541146	0.214845	0.58232
286	NADH dehydrogenase [ubiquinone] 1 alpha subcomplex subunit 9, mitochondrial	XP_002271401.1 GI:225437963	0.0298484	0.01212	0.0270544	0.00588229	0.906395
287	tropinone reductase 1-like	XP_002271432.1 GI:225440458	0.182584	0.00222931	0.0853954	0.00504533	0.467704
288	citrate synthase, mitochondrial	XP_002271451.1 GI:225450299	0.1066	0.00979868	0.120063	0.0096237	1.1263
289	14 kDa proline-rich protein DC2.15 isoform 1	XP_002271461.1 GI:225427023	0.0224116	0.0141598	0.0128096	0.00854021	0.571561
290	pyridoxal kinase-like	XP_002271493.2 GI:359488203	0.00338443	0.0013101	0.00328247	0.00227344	0.969873
291	transaldolase isoform 1	XP_002271514.1 GI:225425280	1.16504	0.0374344	0.831991	0.0803936	0.714133
292	putative phosphatidylglycerol/phosphatidylinositol transfer protein DDB_G0282179 isoform 1	XP_002271535.1 GI:225439366	0.0555354	0.0124474	0.0601645	0.00941635	1.08335
293	heterogeneous nuclear ribonucleoprotein 27C	XP_002271592.1 GI:225461983	0.0172927	0.0116266	0.0206475	0.00460996	1.194
294	U2 small nuclear ribonucleoprotein B''	XP_002271864.1 GI:225434417	0.00410098	0.0029086	0.00374762	0.00249854	0.913835
295	uncharacterized protein LOC100243025	XP_002271868.1 GI:225439699	0.0084212	0.00438536	0.00646862	0.00434247	0.768135
296	V-type proton ATPase subunit H-like	XP_002271887.1 GI:225454716	0.00649165	0.00271216	0.0338159	0.00526917	5.20914
297	sucrose synthase 2	XP_002271896.1 GI:225437428	0.152977	0.0436213	0.262923	0.0134105	1.71871
298	nudix hydrolase 3-like	XP_002271902.1 GI:225443237	0.0244118	0.00339651	0.0200577	0.00531532	0.82164
299	proteasome subunit alpha type-6 isoform 1	XP_002271929.1 GI:225442079	0.128844	0.0142778	0.153238	0.00849184	1.18933
300	small ubiquitin-related modifier 2 isoform 1	XP_002271938.1 GI:225469335	0.00456207	0.00304287	0.0072286	0.00301794	1.5845
301	40S ribosomal protein S12-like isoform 1	XP_002272051.1 GI:225465504	0.0551117	0.011902	0.0732828	0.0069039	1.32972
302	probable sarcosine oxidase-like	XP_002272090.1 GI:225464346	0.00416548	0.00162196	0.00645933	0.00256411	1.55068
303	serine carboxypeptidase-like 18	XP_002272116.1 GI:225429209	0.0236619	0.00540696	0.0537285	0.00577439	2.27067
304	ras-related protein Rab5	XP_002272169.1 GI:225466271	0.0741771	0.0104147	0.0827247	0.00577689	1.11523
305	heat shock 70 kDa protein, mitochondrial-like	XP_002272173.2 GI:359496771	0.241476	0.00809111	0.207854	0.0137542	0.860763
306	mitochondrial outer membrane protein porin of 36 kDa	XP_002272180.1 GI:225446066	0.0552865	0.00659499	0.0721654	0.00742973	1.3053
307	hypersensitive-induced response protein 1 isoform 1	XP_002272188.1 GI:225456674	0.569341	0.0134732	0.349699	0.0457928	0.614216
308	LL-diaminopimelate aminotransferase, chloroplastic	XP_002272305.1 GI:225429094	0.0549854	0.00589589	0.0344958	0.00863529	0.627364
309	adenosine kinase 2	XP_002272337.1 GI:225449016	0.275291	0.00999799	0.222634	0.0131336	0.808725
310	PTI1-like tyrosine-protein kinase 3	XP_002272354.2 GI:359478064	0.00816629	0.00368695	0.0137357	0.00369632	1.682
311	dolichyl-diphosphooligosaccharide--protein glycosyltransferase subunit 2-like	XP_002272576.2 GI:359480291	0.00633358	0.00292566	0.00441145	0.00169849	0.696518
312	probable phospholipid hydroperoxide glutathione peroxidase 6, mitochondrial isoform 1	XP_002272606.1 GI:225426403	0.0542132	0.00497519	0.0691383	0.0207803	1.2753
313	pyruvate decarboxylase isozyme 2	XP_002272615.1 GI:225439520	0.0782854	0.00168434	0.0336229	0.00217969	0.429491
314	pre-mRNA-processing factor 39-like	XP_002272685.1 GI:225437987	0.0100238	0.00325461	0.01266	0.00174527	1.263
315	probable methylenetetrahydrofolate reductase-like	XP_002272730.1 GI:225436253	0.11601	0.00985943	0.0765666	0.026808	0.660001
316	4-coumarate--CoA ligase 1 isoform 1	XP_002272782.1 GI:225446080	0.0088281	0.0042822	0.00612081	0.00490271	0.693333
317	3-oxoacyl-[acyl-carrier-protein] synthase I, chloroplastic-like	XP_002272874.2 GI:359483854	0.00702833	0.00272246	0.0032661	0.00377137	0.464705
318	aldo-keto reductase family 4 member C9-like	XP_002272909.1 GI:225440478	0.1518	0.0146985	0.0958425	0.0253968	0.631374
319	probable glutathione peroxidase 8	XP_002272936.1 GI:225426405	0.114693	0.0099515	0.121286	0.0109925	1.05748
320	momilactone A synthase-like	XP_002272981.1 GI:225437701	0.20232	0.012884	0.0365644	0.00605288	0.180726
321	minor allergen Alt a 7-like	XP_002273030.1 GI:225430832	0.00274869	0.00317392	0.0116013	0.00508334	4.22065
322	fumarate hydratase 1, mitochondrial	XP_002273033.1 GI:225437455	0.0352723	0.00379498	0.0456761	0.00751523	1.29496
323	glutathione S-transferase zeta class-like isoform 1	XP_002273077.1 GI:225465322	0.0355221	0.00318245	0.0137023	0.00659747	0.38574
324	staphylococcal nuclease domain-containing protein 1	XP_002273150.1 GI:225447723	0.0116437	0.00529026	0.0236089	0.00701801	2.02761
325	probable Xaa-Pro aminopeptidase P	XP_002273246.1 GI:225430834	0.0173062	0.00435615	0.0259333	0.00689256	1.4985
326	eukaryotic translation initiation factor 5A	XP_002273265.1 GI:225468027	0.0359644	0.000773174	0.0442806	0.00814182	1.23123
327	40S ribosomal protein S10-like	XP_002273286.2 GI:359490605	0.0316017	0.000711525	0.0650586	0.0510956	2.0587
328	probable glycerol kinase isoform 1	XP_002273367.1 GI:225463623	0.0424653	0.00468062	0.0297631	0.00167403	0.70088
329	14-3-3-like protein D-like	XP_002273375.2 GI:359483716	0.0937713	0.0236058	0.086207	0.0158339	0.919333
330	peptidyl-prolyl cis-trans isomerase CYP20-3, chloroplastic-like isoform 1	XP_002273421.2 GI:359480225	0.0149769	0.00464406	0.0237421	0.00610046	1.58525
331	malonyl-CoA-acyl carrier protein transacylase, mitochondrial	XP_002273446.1 GI:225434451	0.0259318	0.00157991	0.0141736	0.000807286	0.546571
332	uracil phosphoribosyltransferase	XP_002273489.1 GI:225440492	0.00235421	0.000921128	0	0	0
333	germin-like protein 9-3	XP_002273528.1 GI:225464912	0.0443398	0.00550494	0.037575	0.0113102	0.847432
334	germin-like protein 9-3	XP_002273554.1 GI:225464914	0.0484173	0.00651807	0.0133716	0.00549347	0.276174
335	S-norcoclaurine synthase	XP_002273566.1 GI:225454743	0.179857	0.00496687	0.0421025	0.00244411	0.234089
336	glutamate--cysteine ligase, chloroplastic	XP_002273626.1 GI:225426416	0.0033535	0.00129169	0.00417879	0.00482526	1.2461
337	probable 6-phosphogluconolactonase 4, chloroplastic	XP_002273657.1 GI:225455268	0.0253593	0.0170761	0.0173241	0.00953616	0.683146
338	calnexin homolog 1	XP_002273708.1 GI:225425320	0.0350643	0.00193068	0.0558382	0.0040267	1.59245
339	strictosidine synthase 1	XP_002273764.1 GI:225441250	0.00319945	0.00217049	0.00939015	0.0078709	2.93492
340	coatomer subunit zeta-1-like isoform 1	XP_002273766.1 GI:225463398	0.0087819	0.00361585	0.00475617	0.00322198	0.541588
341	endoplasmin homolog	XP_002273785.1 GI:225457939	0.00481372	0.00324523	0.0132805	0.00635334	2.75888
342	putative GDP-L-fucose synthase 2-like	XP_002273903.1 GI:225445759	0.011189	0.00300289	0.0122215	0.00636856	1.09228
343	uncharacterized protein LOC100242710	XP_002273917.1 GI:225457608	0.0324054	0.00398947	0.0090133	0.00357242	0.278142
344	actin-depolymerizing factor 1-like	XP_002273958.1 GI:225439733	0.0332224	0.00648397	0.0583047	0.0104212	1.75498
345	probable xyloglucan endotransglucosylase/hydrolase protein 30-like	XP_002273975.1 GI:225453754	0.013571	0.000541561	0	0	0
346	major allergen Pru ar 1	XP_002273982.1 GI:225431840	0.0879551	0.0105722	0.0358375	0.00610081	0.407452
347	riboflavin synthase alpha chain	XP_002274029.1 GI:225446349	0.00813592	0.00647086	0.0129834	0.00572102	1.59581
348	major allergen Pru ar 1	XP_002274108.2 GI:359477151	0.0165378	0.00869668	0.00262383	0.00302973	0.158657
349	probable inactive purple acid phosphatase 1-like	XP_002274118.2 GI:359472541	0.0167579	0.00244042	0.0117102	0.00340572	0.698783
350	phosphoglucomutase-like	XP_002274127.2 GI:359486666	0.01313	0.00313576	0.00981121	0.0102192	0.747236
351	uncharacterized protein LOC100244246 (blast: RNA-binding family protein isoform 1)	XP_002274164.1 GI:225454759	0.0725285	0.00406927	0.047508	0.00352048	0.655026
352	60S ribosomal protein L10a-1-like	XP_002274218.2 GI:359479518	0.00426598	0.00284607	0.0116357	0.00050974	2.72755
353	pyruvate dehydrogenase E1 component subunit alpha, mitochondrial	XP_002274285.1 GI:225443286	0.00870955	0.0058253	0.0287455	0.00834446	3.30045
354	enolase 1, chloroplastic-like	XP_002274334.1 GI:225455784	0.109446	0.0126575	0.041643	0.0123998	0.380487
355	60S ribosomal protein L12	XP_002274407.1 GI:225449052	0.228618	0.0400952	0.288018	0.0448765	1.25982
356	alternative oxidase, mitochondrial	XP_002274470.1 GI:225448273	0.0153383	0.00205514	0.00955336	0.00453968	0.622844
357	probable xyloglucan endotransglucosylase/hydrolase protein B	XP_002274520.1 GI:225425332	0.00150274	0.00173522	0.017866	0.00315289	11.8889
358	probable aquaporin PIP2-5	XP_002274555.1 GI:225449054	0.0167132	0.00250423	0.00424058	0.0048966	0.253726
359	major allergen Pru av 1	XP_002274617.1 GI:225431852	0.140364	0.0163874	0.291976	0.0537064	2.08014
360	uncharacterized protein LOC100263471	XP_002274734.1 GI:225438019	0.0109291	0.00526558	0	0	0
361	peptidyl-prolyl cis-trans isomerase isoform 1	XP_002274869.1 GI:225457957	1.16618	0.114662	1.1992	0.0493266	1.02832
362	triosephosphate isomerase, chloroplastic-like isoform 1	XP_002274871.1 GI:225427917	0.265956	0.0223832	0.240952	0.0175054	0.905985
363	vesicle-associated protein 1-2-like	XP_002274894.2 GI:359489456	0.00621829	0.00269713	0.00265964	0.00121688	0.427713
364	eukaryotic translation initiation factor 3 subunit K	XP_002274986.1 GI:225444609	0.0304471	0.00836192	0.019932	0.00855429	0.654645
365	V-type proton ATPase subunit E	XP_002274995.1 GI:225426050	0.00271352	0.00182242	0.00998348	0.00171118	3.67917
366	eukaryotic initiation factor 4A-3-like	XP_002275011.1 GI:225464928	0.0532039	0.00474094	0.0495927	0.00544705	0.932125
367	serine carboxypeptidase II-2	XP_002275081.1 GI:225445780	0.0164843	0.00516184	0.00821624	0.000524748	0.498429
368	26S proteasome non-ATPase regulatory subunit 13-like isoform 1	XP_002275168.1 GI:225427065	0.0378093	0.011821	0.0102518	0.00685497	0.271146
369	translocon-associated protein subunit alpha	XP_002275216.1 GI:225427923	0.0165738	0.000715245	0.0131141	0.00537033	0.791255
370	phosphate carrier protein, mitochondrial	XP_002275325.1 GI:225451581	0.229655	0.0305048	0.201815	0.0294884	0.878775
371	salutaridine reductase-like	XP_002275334.1 GI:225436470	0.023868	0.0057211	0.0132864	0.00570187	0.556664
372	glutathione S-transferase U10-like	XP_002275338.2 GI:359473386	0.0033178	0.002212	0.00663481	0.00317629	1.99976
373	glutathione S-transferase U8	XP_002275435.2 GI:359481718	0.301504	0.0656757	0.20462	0.0241188	0.678665
374	pyruvate decarboxylase isozyme 1	XP_002275486.1 GI:225443847	0.29557	0.0155706	0.14718	0.0155112	0.497954
375	V-type proton ATPase subunit C	XP_002275510.1 GI:225451579	0.0408655	0.00880071	0.0675634	0.0200145	1.65331
376	ADP,ATP carrier protein 3, mitochondrial	XP_002275525.2 GI:359485397	0.000512504	0.000591789	0.00366589	0.00141902	7.1529
377	glutathione S-transferase U8	XP_002275539.1 GI:225440532	0.191663	0.029691	0.111068	0.0208587	0.579498
378	40S ribosomal protein S3-3	XP_002275541.1 GI:225442156	0	0	0.0123294	0.00624413	#DIV/0!
379	uncharacterized protein LOC100247848	XP_002275584.1 GI:225453444	0.00551684	0.00220798	0.00394586	0.00263197	0.71524
380	ubiquitin-activating enzyme E1 1	XP_002275617.2 GI:359478703	0.0696166	0.00493725	0.0628002	0.0151491	0.902086
381	exportin-1 isoform 1	XP_002275630.1 GI:225454813	0.00111007	0.0012818	0.0106557	0.00470093	9.59907
382	universal stress protein A-like protein	XP_002275745.1 GI:225440536	0.0191683	0.00426792	0.0299766	0.00408034	1.56386
383	cysteine proteinase RD19a isoform 1	XP_002275759.1 GI:225431287	0.013943	0.00587127	0.0147334	0.00568441	1.05668
384	GTP-binding protein SAR1A	XP_002275765.1 GI:225437537	0.185892	0.0267606	0.162021	0.0264712	0.871587
385	cucumisin-like	XP_002275807.1 GI:225426745	0.0815024	0.0600016	0.00683435	0.00789163	0.0838546
386	glutathione S-transferase L3-like	XP_002275882.1 GI:225439775	0.25125	0.0634201	0.176031	0.0192642	0.700621
387	probable protein phosphatase 2C 58	XP_002275890.1 GI:225446422	0.00359808	0.00242243	0.0138371	0.00374561	3.8457
388	hexokinase-2, chloroplastic	XP_002275922.1 GI:225457987	0.00890141	0.00173376	0.00558407	0.0033576	0.627324
389	succinyl-CoA ligase [ADP-forming] subunit beta, mitochondrial	XP_002275953.1 GI:225438067	0.0644299	0.00858063	0.0685712	0.00803939	1.06428
390	6-phosphogluconate dehydrogenase, decarboxylating-like	XP_002275970.1 GI:225426063	0.284344	0.016387	0.209619	0.0176202	0.737202
391	tubulin alpha chain	XP_002275973.1 GI:225429189	0.101601	0.0126903	0.0495811	0.0119884	0.487996
392	DNA damage-inducible protein 1	XP_002276099.1 GI:225462066	0.0188686	0.00318655	0.0100817	0.00517733	0.534313
393	leucine aminopeptidase 2, chloroplastic isoform 1	XP_002276114.1 GI:225445867	0.217248	0.0100668	0.213512	0.00637069	0.982804
394	26S protease regulatory subunit 6B homolog	XP_002276130.2 GI:359478860	0.0102022	0.0117805	0.0259683	0.00353028	2.54536
395	eukaryotic translation initiation factor 6-2 isoform 1	XP_002276166.1 GI:225438420	0.0256038	0.00157313	0.0222706	0.0013209	0.869815
396	protein SGT1 homolog	XP_002276170.1 GI:225464635	0.18326	0.00876392	0.0926807	0.0169707	0.505733
397	coatomer subunit delta	XP_002276172.2 GI:359473067	0.0740476	0.0073212	0.0681781	0.00888311	0.920733
398	serine/threonine-protein phosphatase 2A 65 kDa regulatory subunit A beta isoform	XP_002276180.1 GI:225455902	0.0668138	0.0096683	0.0736281	0.00671502	1.10199
399	pyrophosphate--fructose 6-phosphate 1-phosphotransferase subunit alpha-like	XP_002276269.1 GI:225457674	0.175024	0.0177679	0.140609	0.0157086	0.803367
400	lactoylglutathione lyase isoform 1	XP_002276276.1 GI:225436504	0.0449886	0.00545839	0.0440453	0.0081882	0.979033
401	calcyclin-binding protein	XP_002276421.1 GI:225443859	0.0243889	0.00111557	0.0299754	0.00620543	1.22906
402	5-methyltetrahydropteroyltriglutamate--homocysteine methyltransferase	XP_002276438.1 GI:225439223	0.801759	0.124488	0.784411	0.0668581	0.978363
403	hypersensitive-induced response protein 1	XP_002276517.1 GI:225424906	0.122158	0.0100603	0.194271	0.0106893	1.59032
404	protein disulfide isomerase-like 2-3	XP_002276520.1 GI:225447176	0.0355025	0.00711417	0.0273451	0.00291586	0.77023
405	tyrosine aminotransferase	XP_002276551.1 GI:225446437	0.0118856	0.00530368	0.00337009	0.00230522	0.283543
406	UPF0510 protein INM02-like	XP_002276581.1 GI:225430906	0.0134728	0.000128179	0.0081413	0.00314589	0.604278
407	importin subunit beta-1-like	XP_002276600.1 GI:225455336	0.0842047	0.00563746	0.0454886	0.0089577	0.540214
408	40S ribosomal protein S14-like	XP_002276634.1 GI:225463474	0.0061554	0.00302785	0.0192578	0.00575168	3.12861
409	mitochondrial outer membrane protein porin of 36 kDa isoform 1	XP_002276636.1 GI:225424908	0.22763	0.0427311	0.227632	0.0256935	1.00001
410	20 kDa chaperonin, chloroplastic	XP_002276749.1 GI:225444649	0.135928	0.0180237	0.0840517	0.0172788	0.618356
411	probable glutathione S-transferase parA	XP_002276792.1 GI:225462081	0.0837003	0.0393022	0.0581979	0.0244377	0.695313
412	UDP-glycosyltransferase 85A1-like	XP_002276823.1 GI:225449284	0.0243302	0.00751468	0.00633075	0.00284848	0.260201
413	dihydrolipoyl dehydrogenase	XP_002276853.1 GI:225431914	0.162512	0.0217007	0.046154	0.00967818	0.284004
414	biotin carboxyl carrier protein of acetyl-CoA carboxylase 1, chloroplastic	XP_002276955.2 GI:359476751	0.0463259	0.00459836	0	0	0
415	bifunctional aspartate aminotransferase and glutamate/aspartate-prephenate aminotransferase	XP_002277000.1 GI:225438653	0.070521	0.0178442	0.0471642	0.00953087	0.668797
416	26S proteasome non-ATPase regulatory subunit 2 1A	XP_002277029.1 GI:225446449	0.0321307	0.0100355	0.0278536	0.00583409	0.866885
417	l-Ala-D/L-Glu epimerase	XP_002277056.1 GI:225456012	0.103005	0.00427643	0.0298846	0.00365343	0.290128
418	ferritin-3, chloroplastic	XP_002277114.1 GI:225448548	0	0	0.0192673	0.00313662	#DIV/0!
419	protein PHLOEM PROTEIN 2-LIKE A9	XP_002277133.1 GI:225423690	0.565816	0.0320835	0.30313	0.12797	0.53574
420	elongation factor 1-alpha	XP_002277159.1 GI:225449120	0.137975	0.0187394	0.254168	0.0617659	1.84213
421	glucan endo-1,3-beta-glucosidase, basic vacuolar isoform	XP_002277169.1 GI:225431926	0.315972	0.0223721	0.555611	0.0732488	1.75842
422	RNA-binding protein Musashi homolog 2	XP_002277226.1 GI:225460542	0.0155283	0.00898508	0.0147079	0.00621637	0.94717
423	cucumisin-like	XP_002277242.2 GI:359486591	0.142468	0.00771993	0.210169	0.0227665	1.4752
424	DNA-damage-repair/toleration protein DRT102-like isoform 1	XP_002277284.1 GI:225451267	0.00612609	0.0034945	0.00171386	0.001979	0.279765
425	alanyl-tRNA synthetase-like	XP_002277341.1 GI:225423779	0.00939105	0.00254632	0.0108233	0.0029593	1.15252
426	ruBisCO large subunit-binding protein subunit alpha, chloroplastic-like	XP_002277357.2 GI:359479362	0.537163	0.0337212	0.418849	0.0223511	0.779744
427	probable cinnamyl alcohol dehydrogenase 1-like	XP_002277375.1 GI:225426492	0.0394006	0.00519816	0.013663	0.00616518	0.346771
428	bifunctional 3-dehydroquinate dehydratase/shikimate dehydrogenase, chloroplastic-like	XP_002277395.2 GI:359477446	0.0442802	0.0142752	0.00946341	0.0044152	0.213716
429	mitochondrial uncoupling protein 3	XP_002277421.1 GI:225440590	0.0240184	0.00325494	0.0283311	0.00604718	1.17956
430	glucan endo-1,3-beta-glucosidase	XP_002277446.1 GI:225441373	0.027153	0.00544922	0.0489197	0.0220323	1.80163
431	ATP synthase subunit d, mitochondrial	XP_002277452.1 GI:225449132	0.18947	0.0199647	0.214908	0.0109037	1.13426
432	NADH dehydrogenase [ubiquinone] iron-sulfur protein 7, mitochondrial	XP_002277483.1 GI:225429464	0.0416191	0.00455091	0.0423482	0.000978953	1.01752
433	probable carboxylesterase 15	XP_002277507.1 GI:225436091	0.0554408	0.014278	0.00610767	0.00351266	0.110166
434	xylose isomerase-like	XP_002277520.2 GI:359485034	0.0178163	0.00835333	0.0273762	0.00861228	1.53658
435	universal stress protein A-like protein isoform 1	XP_002277653.1 GI:225431940	0.0721203	0.0202943	0.0546908	0.0204485	0.758327
436	peptidyl-prolyl cis-trans isomerase CYP20-1	XP_002277763.1 GI:225434588	0.193786	0.0450938	0.195194	0.0382757	1.00727
437	uncharacterized protein yqjG (blast: glutathione transferase, putative)	XP_002277831.1 GI:225423714	0.00560352	0.00218492	0.00635988	0.00526946	1.13498
438	20 kDa chaperonin, chloroplastic	XP_002277861.1 GI:225455948	0.0795742	0.00813066	0.0710644	0.00665758	0.893058
439	dihydrolipoyllysine-residue acetyltransferase component 3 of pyruvate dehydrogenase complex, mitochondrial	XP_002277871.1 GI:225442225	0.056474	0.00996523	0.0923744	0.00844401	1.6357
440	isopentenyl-diphosphate Delta-isomerase I-like	XP_002277935.1 GI:225430939	0.0868368	0.00677173	0.0516622	0.00390628	0.594934
441	probable phosphoribosylformylglycinamidine synthase, chloroplastic/mitochondrial-like	XP_002277973.2 GI:359486615	0.00345788	0.00154432	0.0025532	0.0010656	0.738372
442	regulator of ribonuclease-like protein 2	XP_002277981.1 GI:225430941	0.174102	0.00625173	0.143423	0.0186286	0.823787
443	transmembrane protein 111	XP_002277989.1 GI:225469994	0.0295549	0.00627581	0.0121691	0.00191867	0.411745
444	adenosylhomocysteinase-like isoform 1	XP_002278000.1 GI:225456806	0.530949	0.040992	0.557113	0.0945794	1.04928
445	linoleate 9S-lipoxygenase 5, chloroplastic	XP_002278007.1 GI:225432618	0.00464051	0.00254006	0.00823581	0.00439738	1.77476
446	aldehyde dehydrogenase family 7 member A1	XP_002278093.1 GI:225444704	0.0283193	0.00170877	0.0662362	0.00572107	2.3389
447	peroxisomal (S)-2-hydroxy-acid oxidase GLO1	XP_002278104.1 GI:225443896	0.0117588	0.0020573	0.00954668	0.00428076	0.811878
448	eukaryotic initiation factor 4A-11	XP_002278119.1 GI:225429488	0.487407	0.0200005	0.723351	0.0996329	1.48408
449	proteasome subunit alpha type-2-B	XP_002278126.1 GI:225423722	0.129125	0.00989009	0.117383	0.0117121	0.909063
450	aconitate hydratase 2, mitochondrial	XP_002278138.1 GI:225460961	0.654179	0.0851886	0.610263	0.0617108	0.932868
451	biotin carboxyl carrier protein of acetyl-CoA carboxylase-like	XP_002278151.2 GI:359486366	0.0358008	0.00560627	0.0135539	0.00144224	0.378592
452	proteasome subunit alpha type-7	XP_002278162.1 GI:225428005	0.127072	0.0155962	0.144231	0.0206952	1.13503
453	germin-like protein 9-3	XP_002278170.1 GI:225446728	0.696741	0.0954328	0.146481	0.0377826	0.210238
454	ATP-citrate synthase beta chain protein 2	XP_002278181.1 GI:225431960	0.428708	0.0208819	0.51287	0.0218027	1.19631
455	8-hydroxyquercetin 8-O-methyltransferase	XP_002278190.1 GI:225446489	0.801505	0.0734561	0.879737	0.0913314	1.09761
456	staphylococcal nuclease domain-containing protein 1	XP_002278217.1 GI:225451677	0.00212403	0.00147878	0.00639345	0.00362277	3.01005
457	L-ascorbate peroxidase 3, peroxisomal	XP_002278281.1 GI:225428009	0.0137061	0.00842444	0.0113651	0.00162911	0.829199
458	probable ribose-5-phosphate isomerase	XP_002278297.1 GI:225451299	0.0202614	0.00218926	0.0178252	0.000484369	0.879763
459	PITH domain-containing protein At3g04780	XP_002278320.1 GI:225451301	0.00516212	0.00199094	0	0	0
460	probable pyridoxal biosynthesis protein PDX1-like	XP_002278391.1 GI:225434584	0.00873203	0.00582691	0.0101226	0.00391785	1.15925
461	mitochondrial import inner membrane translocase subunit TIM22	XP_002278395.1 GI:225441395	0.00344096	0.00229489	0.008242	0.00407913	2.39526
462	probable ornithine aminotransferase	XP_002278418.1 GI:225443914	0	0	0.0118765	0.0061743	#DIV/0!
463	formate dehydrogenase, mitochondrial	XP_002278444.1 GI:225452472	0.0484105	0.0138977	0.147417	0.0336731	3.04515
464	acetyl-coenzyme A synthetase, cytoplasmic	XP_002278518.1 GI:225451691	0.00601161	0.000921896	0.00519032	0.00257694	0.863383
465	uncharacterized protein At4g28440	XP_002278536.1 GI:225452474	0.0108061	0.000721745	0.0190771	0.00754991	1.76541
466	clavaminate synthase-like protein At3g21360	XP_002278552.1 GI:225423851	0.106663	0.0301829	0.0159611	0.00772566	0.149641
467	monodehydroascorbate reductase, chloroplastic	XP_002278648.2 GI:359474156	0.250955	0.0285125	0.218566	0.00611431	0.870939
468	malate dehydrogenase, cytoplasmic	XP_002278712.1 GI:225438145	1.27987	0.0499235	0.938833	0.0641352	0.733539
469	carotenoid 9,10(9',10')-cleavage dioxygenase 1	XP_002278750.1 GI:225450111	0.0143857	0.00748912	0	0	0
470	elongation factor 1-gamma-like	XP_002278756.2 GI:359493457	0.221017	0.0397848	0.264839	0.057506	1.19828
471	auxin-induced protein PCNT115 isoform 1	XP_002278850.1 GI:225451316	0.00762306	0.0058583	0.140301	0.0373939	18.4048
472	probable 26S proteasome non-ATPase regulatory subunit 7	XP_002278975.1 GI:225440638	0.0443565	0.00831066	0.0504451	0.00215098	1.13727
473	enoyl-[acyl-carrier-protein] reductase [NADH], chloroplastic-like	XP_002279058.1 GI:225441423	0.408686	0.0356825	0.241517	0.0239878	0.59096
474	alpha-1,4 glucan phosphorylase L isozyme, chloroplastic/amyloplastic-like	XP_002279075.2 GI:359489019	0	0	0.0160758	0.00652494	#DIV/0!
475	stromal 70 kDa heat shock-related protein, chloroplastic-like	XP_002279101.1 GI:225456004	0.338853	0.0459953	0.222485	0.0205382	0.656583
476	tryptophan synthase beta chain 2	XP_002279124.2 GI:359488307	0.0151167	0.00355423	0.0131318	0.0058751	0.868695
477	acidic endochitinase	XP_002279182.1 GI:225454385	0.0135488	0.00321523	0.0110974	0.00127276	0.819065
478	proteasome subunit beta type-1	XP_002279266.1 GI:225453909	0.0647566	0.00779603	0.0406315	0.00650447	0.627449
479	nitrogen regulatory protein P-II homolog	XP_002279289.1 GI:225437667	0.0724137	0.0104414	0.0539713	0.0174936	0.745318
480	dihydrolipoyllysine-residue acetyltransferase component 3 of pyruvate dehydrogenase complex, mitochondrial-like	XP_002279314.2 GI:359484466	0.00614872	0.00299009	0.00740345	0.00356531	1.20406
481	2-oxoglutarate dehydrogenase, mitochondrial-like	XP_002279332.2 GI:359486641	0.00208209	0.00143229	0.0124913	0.00381474	5.99939
482	eukaryotic translation initiation factor 3 subunit F	XP_002279347.1 GI:225449198	0.0706433	0.010384	0.0366755	0.00831185	0.519165
483	probable plastid-lipid-associated protein 13, chloroplastic isoform 1	XP_002279430.1 GI:225441447	0.0437275	0.00940062	0.0429475	0.00247585	0.982163
484	ATP synthase subunit O, mitochondrial isoform 1	XP_002279466.1 GI:225450135	0.0349397	0.0100025	0.0666399	0.0104131	1.90728
485	probable signal peptidase complex subunit 2 isoform 1	XP_002279539.1 GI:225449210	0.0150818	0.00468636	0.00862532	0.00403601	0.571904
486	beta-adaptin-like protein C	XP_002279641.1 GI:225426194	0.00689598	0.00289586	0.0155952	0.00552662	2.26149
487	galactokinase	XP_002279647.1 GI:225432012	0.038074	0.0176885	0.0559174	0.0156835	1.46865
488	mitochondrial outer membrane protein porin of 36 kDa-like	XP_002279650.2 GI:359480551	0.17101	0.0135048	0.166517	0.00749494	0.973727
489	ADP,ATP carrier protein 1, mitochondrial-like	XP_002279748.1 GI:225450149	0.455198	0.111114	0.711918	0.124156	1.56397
490	PRA1 family protein F2-like	XP_002279772.1 GI:225442317	0.00217625	0.00158261	0.0296307	0.0068428	13.6155
491	97 kDa heat shock protein-like	XP_002279789.2 GI:359482944	0.0391779	0.00965991	0.054168	0.0140151	1.38262
492	uncharacterized protein LOC100249118	XP_002279848.1 GI:225444776	0.0294932	0.00352659	0.0340561	0.000775591	1.15471
493	probable UDP-arabinopyranose mutase 5	XP_002279911.1 GI:225431033	0.0149079	0.0049957	0.0099937	0.00405587	0.670363
494	probable caffeoyl-CoA O-methyltransferase At4g26220-like	XP_002279921.1 GI:225444995	0.042086	0.00792831	0.0230104	0.00262158	0.546746
495	pyruvate kinase isozyme A, chloroplastic isoform 1	XP_002279975.1 GI:225432854	0.0447731	0.0124441	0.0118259	0.00473427	0.264129
496	ketol-acid reductoisomerase, chloroplastic	XP_002280094.1 GI:225446579	0.136576	0.0135856	0.169374	0.00969015	1.24014
497	chalcone--flavonone isomerase-like isoform 1	XP_002280158.1 GI:225448675	0.0423187	0.00437599	0.0202573	0.00823053	0.478684
498	KDEL-tailed cysteine endopeptidase CEP1	XP_002280204.1 GI:225446583	0.0109962	0.00426336	0.0118848	0.00568358	1.08081
499	T-complex protein 1 subunit delta	XP_002280234.1 GI:225456051	0.0235157	0.00555616	0.0268352	0.00255976	1.14116
500	puromycin-sensitive aminopeptidase	XP_002280239.1 GI:225429582	0.11572	0.0104491	0.176931	0.00748441	1.52895
501	eukaryotic translation initiation factor 3 subunit M	XP_002280247.1 GI:225451754	0.0155975	0.00417987	0.0033056	0.00145127	0.211931
502	ribonuclease UK114-like	XP_002280251.1 GI:225460977	0.0252109	0.00273682	0.0086955	0.00437194	0.34491
503	syntaxin-71	XP_002280272.1 GI:225439930	0.0283375	0.00434703	0.00752462	0.00368729	0.265536
504	peroxidase 3	XP_002280274.1 GI:225447326	0.0679301	0.00340544	0.121962	0.0162922	1.79541
505	mitochondrial carnitine/acylcarnitine carrier-like protein-like isoform 1	XP_002280380.1 GI:225427213	0.00370139	0.00206762	0	0	0
506	alpha-N-acetylglucosaminidase-like	XP_002280399.1 GI:225457148	0.0358559	0.00536952	0.0227239	0.0111032	0.633756
507	6,7-dimethyl-8-ribityllumazine synthase, chloroplastic-like	XP_002280427.1 GI:225434247	0.0113282	0.00268059	0.0135868	0.00291137	1.19938
508	pectinesterase 2	XP_002280446.1 GI:225453983	0.0382543	0.00253227	0.0115167	0.00577719	0.301056
509	uncharacterized protein LOC100259133	XP_002280454.1 GI:225446593	0.0146705	0.00580793	0.00171558	0.00198098	0.116941
510	acetylornithine deacetylase	XP_002280473.1 GI:225427220	0.0493572	0.0103689	0.0420331	0.00617378	0.851611
511	uncharacterized protein LOC100266227 (blast: Late embryogenesis abundant protein, group 2 isoform 1)	XP_002280489.1 GI:225434253	0.105353	0.00906737	0.176046	0.0283549	1.67101
512	probable glutathione S-transferase	XP_002280532.1 GI:225456069	0.0237216	0.0029236	0.00144166	0.00166469	0.0607743
513	rab GDP dissociation inhibitor alpha	XP_002280606.1 GI:225434259	0.140205	0.0121584	0.173186	0.0177514	1.23524
514	stem-specific protein TSJT1	XP_002280658.1 GI:225432548	0.0179252	0.00854592	0.0117436	0.00668181	0.655142
515	gibberellin 3-beta-dioxygenase 3	XP_002280670.1 GI:225442757	0.0188435	0.0065567	0	0	0
516	arginase-like	XP_002280690.2 GI:359489447	0	0	0.00920594	0.00418945	#DIV/0!
517	uncharacterized protein LOC100253457 (blast: enhanced disease susceptibility 1)	XP_002280786.1 GI:225457203	0.0426092	0.0124099	0.0262088	0.00753492	0.615098
518	pyrrolidone-carboxylate peptidase isoform 4	XP_002280794.1 GI:225450496	0.00561775	0.00217321	0	0	0
519	ATP synthase subunit beta, mitochondrial-like	XP_002280824.1 GI:225456079	2.31123	0.123892	2.1705	0.17437	0.939111
520	glycyl-tRNA synthetase 1, mitochondrial-like	XP_002280957.1 GI:225456501	0.0263357	0.014378	0.0219884	0.00250438	0.834927
521	ubiquitin carboxyl-terminal hydrolase 6	XP_002281000.1 GI:225442341	0.0115532	0.00522755	0.0177606	0.00830724	1.53729
522	peroxiredoxin-2F, mitochondrial	XP_002281011.1 GI:225432560	0.0254746	0.00388659	0.0349551	0.00470737	1.37216
523	proliferating cell nuclear antigen	XP_002281090.1 GI:225434712	0.0109274	0.00386002	0.00886177	0.00467152	0.81097
524	isocitrate dehydrogenase [NAD] regulatory subunit 1, mitochondrial	XP_002281175.1 GI:225428143	0.0176439	0.00277968	0.0195083	0.0043302	1.10567
525	osmotin-like protein	XP_002281193.1 GI:225435002	0.00111007	0.0012818	0.00561833	0.0013278	5.06122
526	leukotriene A-4 hydrolase homolog	XP_002281209.1 GI:225448739	0.0252943	0.00808228	0.0245716	0.00727672	0.971428
527	UDP-glycosyltransferase 83A1	XP_002281262.1 GI:225457265	0.0304047	0.00175665	0	0	0
528	guanine nucleotide-binding protein subunit beta-like protein isoform 1	XP_002281279.1 GI:225456096	0.255426	0.0144924	0.260764	0.0339638	1.0209
529	protein mago nashi homolog isoform 1	XP_002281294.1 GI:225454992	0.0101173	0.0021507	0.0123288	0.00334892	1.21859
530	alcohol dehydrogenase 1	XP_002281349.2 GI:359477028	0.0614827	0.0165205	0.0357119	0.0140203	0.580845
531	trafficking protein particle complex subunit 3	XP_002281399.1 GI:225461038	0.0147477	0.00327603	0.0105849	0.00147566	0.717731
532	momilactone A synthase-like isoform 1	XP_002281462.1 GI:225440775	0.0676085	0.000658043	0.0350798	0.00532671	0.518867
533	40S ribosomal protein S5 isoform 2	XP_002281550.1 GI:225441583	0.0464382	0.00756084	0.0764207	0.0175249	1.64564
534	protein IN2-1 homolog B-like	XP_002281575.1 GI:225448755	0.00268202	0.00309693	0.00833274	0.00270272	3.10689
535	importin-5	XP_002281591.1 GI:225441589	0.00239585	0.00188555	0.00210359	0.00143539	0.878013
536	glutathione S-transferase U7 isoform 1	XP_002281654.1 GI:225434760	0.0149497	0.0038274	0.00157141	0.00181451	0.105113
537	chitinase 2	XP_002281729.1 GI:225435151	0.0203288	0.00597123	0.00423386	0.0036574	0.20827
538	cucumisin-like	XP_002281790.2 GI:359486594	0.192433	0.0245076	0.09288	0.0160283	0.482661
539	phenylalanine ammonia-lyase	XP_002281799.1 GI:225440011	0.0472212	0.00293417	0.0342495	0.00610068	0.725299
540	trans-2-enoyl-CoA reductase, mitochondrial	XP_002281802.1 GI:225456961	0.019274	0.00577443	0.024572	0.00610252	1.27488
541	ras-related protein RABH1b	XP_002281823.1 GI:225427294	0.575565	0.0467546	0.442927	0.0440297	0.769551
542	isocitrate dehydrogenase [NAD] catalytic subunit 5, mitochondrial-like	XP_002281826.1 GI:225440013	0.000729905	0.000842821	0.0105566	0.00297575	14.4629
543	heme-binding protein 2-like	XP_002281829.1 GI:225456963	0.0544971	0.00361995	0.114206	0.0224198	2.09564
544	protein SEC13 homolog	XP_002281856.1 GI:225452646	0.0418379	0.0144165	0.0294738	0.0105296	0.704477
545	protein translation factor SUI1 homolog isoform 2	XP_002281891.1 GI:225461083	0.00637986	0.00251903	0.0068561	0.00297204	1.07465
546	ornithine carbamoyltransferase, chloroplastic	XP_002281919.1 GI:225458227	0.00583663	0.00391051	0.00820569	0.00356195	1.40589
547	GDT1-like protein 4	XP_002281939.1 GI:225423915	0.00432411	0.00169361	0	0	0
548	proteasome subunit alpha type-1-B	XP_002281948.1 GI:225458231	0.08159	0.0190761	0.105003	0.00361671	1.28696
549	serine carboxypeptidase II-3-like	XP_002281988.1 GI:225428737	0.109267	0.0423365	0.0580124	0.00920898	0.530922
550	cytochrome c oxidase subunit 6b-1-like isoform 1	XP_002281992.1 GI:225448787	0.0166147	0.0112346	0.0130867	0.00872485	0.787662
551	uncharacterized protein DDB_G0288155 isoform 2 (blast: gamma carbonic anhydrase 1, mitochondrial-like)	XP_002282034.1 GI:225458239	0.129374	0.0065005	0.104394	0.00323499	0.806914
552	T-complex protein 1 subunit theta	XP_002282088.1 GI:225441629	0.0258306	0.00468087	0.0185862	0.00687982	0.71954
553	cell division cycle protein 48 homolog	XP_002282146.1 GI:225440045	0.0540096	0.00903286	0.102712	0.00929303	1.90174
554	short-chain type dehydrogenase/reductase-like	XP_002282164.1 GI:225441637	0.0770578	0.0153114	0.056645	0.0064613	0.735097
555	glycine dehydrogenase [decarboxylating], mitochondrial	XP_002282271.1 GI:225444934	0.0321867	0.0141662	0.0325914	0.00802453	1.01257
556	UTP--glucose-1-phosphate uridylyltransferase isoform 1	XP_002282276.1 GI:225431563	0.445104	0.0809895	0.978081	0.134584	2.19742
557	dihydrolipoyllysine-residue acetyltransferase component of pyruvate dehydrogenase complex, mitochondrial-like	XP_002282287.1 GI:225423947	0.240735	0.0204668	0.0585927	0.0218533	0.243391
558	40S ribosomal protein S15-like isoform 1	XP_002282294.1 GI:225437253	0.00494513	0.00195514	0.0270845	0.0139994	5.477
559	serine carboxypeptidase II-3-like	XP_002282331.1 GI:225458529	0.0726413	0.00283944	0.0305423	0.00426242	0.420454
560	subtilisin-like protease	XP_002282333.1 GI:225428838	0.0034818	0.0023212	0.00987249	0.00391917	2.83545
561	probable rhamnose biosynthetic enzyme 1	XP_002282339.1 GI:225426743	0.115792	0.0146873	0.0546005	0.00940634	0.471542
562	putative DNA repair protein RAD23-3	XP_002282352.1 GI:225423953	0.0254881	0.0100455	0.00937447	0.00814152	0.367798
563	uncharacterized protein At2g39795, mitochondrial	XP_002282374.1 GI:225449374	0.0149035	0.00251197	0.00964133	0.00427248	0.646919
564	coatomer subunit beta-1	XP_002282410.1 GI:225429750	0.0399237	0.00994641	0.0378579	0.00703646	0.948257
565	mannose-1-phosphate guanylyltransferase 1 isoform 1	XP_002282422.1 GI:225449380	0.022586	0.00783927	0.00538873	0.00360084	0.238587
566	hydroxymethylglutaryl-CoA synthase	XP_002282434.1 GI:225426749	0.0259915	0.00657569	0.0143823	0.000583976	0.553347
567	mitochondrial outer membrane protein porin of 34 kDa	XP_002282471.1 GI:225452700	0.113274	0.0174089	0.125479	0.0213262	1.10775
568	patatin group A-3-like	XP_002282481.1 GI:225458555	0.00753994	0.00381828	0.00324868	0.00375125	0.430862
569	actin-7	XP_002282516.1 GI:225431585	1.94838	0.0986576	1.18634	0.159603	0.608887
570	V-type proton ATPase subunit d2	XP_002282568.1 GI:225452712	0.0448205	0.00263411	0.0484505	0.0143887	1.08099
571	probable protein disulfide-isomerase A6 isoform 1	XP_002282603.1 GI:225450626	0.064334	0.0190568	0.0922155	0.0170579	1.43339
572	ATP-dependent Clp protease proteolytic subunit 4, chloroplastic	XP_002282652.1 GI:225446742	0.0396924	0.00387461	0.0163267	0.00770678	0.411332
573	probable fructose-bisphosphate aldolase 3, chloroplastic	XP_002282753.1 GI:225424114	0.454211	0.0831996	0.363428	0.044193	0.80013
574	1-deoxy-D-xylulose 5-phosphate reductoisomerase, chloroplastic	XP_002282761.1 GI:225457034	0.104663	0.00825258	0.0150588	0.00598974	0.143879
575	glucose-6-phosphate isomerase, cytosolic 1	XP_002282774.1 GI:225458305	0.10777	0.0107153	0.0866625	0.0129516	0.804146
576	nicotinate phosphoribosyltransferase-like	XP_002282786.1 GI:225438748	0.0454075	0.00502571	0.00661938	0.00273589	0.145777
577	subtilisin-like protease	XP_002282841.1 GI:225458651	0.0278621	0.00455354	0	0	0
578	protein transport protein Sec24-like At3g07100-like	XP_002282857.1 GI:225461570	0.018449	0.00786729	0	0	0
579	caffeoyl-CoA O-methyltransferase	XP_002282867.1 GI:225438756	0.0302679	0.00805391	0.0202475	0.00472937	0.668941
580	uncharacterized protein LOC100259086	XP_002282908.1 GI:225458319	0.0230654	0.00351559	0.0110722	0.0024082	0.480036
581	osmotin-like protein OSM34	XP_002282917.1 GI:225426787	0.152472	0.0405736	0.528637	0.0683077	3.46711
582	elicitor-responsive protein 3	XP_002282926.1 GI:225426785	0.00143395	0.00165578	0.00715823	0.000299172	4.99197
583	putative endo-1,3(4)-beta-glucanase 2-like	XP_002282971.1 GI:225451939	0.00473449	0.000201728	0	0	0
584	T-complex protein 1 subunit gamma	XP_002282991.1 GI:225457058	0.0517543	0.0057938	0.0419483	0.00575192	0.810529
585	monodehydroascorbate reductase	XP_002283000.1 GI:225440936	0.0621202	0.00731462	0.045631	0.00932056	0.734559
586	tubulin beta-1 chain	XP_002283056.1 GI:225440131	1.20759	0.229104	0.97593	0.169148	0.808161
587	NAD-dependent dihydropyrimidine dehydrogenase subunit PreA	XP_002283095.1 GI:225456230	0.0191166	0.00263315	0.0197461	0.000557677	1.03293
589	aldehyde dehydrogenase family 2 member B4, mitochondrial	XP_002283132.1 GI:225457075	0.238989	0.00191827	0.341355	0.0368617	1.42833
590	tubulin alpha chain	XP_002283198.1 GI:225452767	1.20752	0.0991013	1.16925	0.0710808	0.968309
591	flavoprotein wrbA isoform 1	XP_002283286.1 GI:225461209	0.784389	0.0618207	0.661007	0.0733389	0.842703
592	mitochondrial-processing peptidase subunit alpha	XP_002283310.1 GI:225445041	0.219946	0.0313094	0.180925	0.0122973	0.822589
593	adenylosuccinate synthetase 2, chloroplastic	XP_002283367.1 GI:225441754	0.0170995	0.0117651	0.0062899	0.00252286	0.367842
594	fructose-bisphosphate aldolase cytoplasmic isozyme	XP_002283381.1 GI:225440976	0.973922	0.15737	0.901145	0.0621676	0.925274
595	acid phosphatase 1-like	XP_002283385.1 GI:225445051	0.0330529	0.00953794	0.0572436	0.00847016	1.73188
596	aspartyl-tRNA synthetase, cytoplasmic	XP_002283440.1 GI:225429870	0.126313	0.0155762	0.128015	0.010939	1.01348
597	uncharacterized protein LOC100253539	XP_002283456.2 GI:359478446	0.00591197	0.00275832	0.0062969	0.00294465	1.06511
598	auxin-induced protein PCNT115	XP_002283471.1 GI:225432798	0.0229345	0.00673446	0.0114659	0.00446515	0.499939
599	ankyrin repeat domain-containing protein 2-like	XP_002283498.2 GI:359474945	0.0424179	0.0176418	0.0443855	0.00168756	1.04639
600	adenylate kinase B	XP_002283508.1 GI:225456268	0.115501	0.0149481	0.102374	0.00576103	0.886347
601	T-complex protein 1 subunit zeta	XP_002283510.1 GI:225451999	0.0195566	0.00295987	0.0356657	0.0120265	1.82372
602	heat shock cognate 70 kDa protein isoform 2	XP_002283532.2 GI:359486799	2.91298	0.179755	2.85023	0.237082	0.97846
603	argininosuccinate synthase, chloroplastic-like	XP_002283539.1 GI:225456274	0.0386975	0.00184314	0.0331401	0.0145992	0.856387
604	probable glutamate carboxypeptidase 2-like isoform 1	XP_002283565.2 GI:359484534	0.0104972	0.00127589	0.0231347	0.00435585	2.20389
605	uncharacterized oxidoreductase ykwC-like	XP_002283629.2 GI:359484336	0.0713099	0.00627304	0.0569185	0.00867081	0.798184
606	enolase 1	XP_002283632.1 GI:225441000	0.472267	0.0753347	0.564546	0.0523325	1.1954
607	peroxiredoxin-2E, chloroplastic	XP_002283652.1 GI:225441002	0.0533654	0.00824496	0.0264404	0.00439729	0.49546
608	putative DNA repair protein RAD23-3 isoform 1	XP_002283656.1 GI:225452017	0.0253697	0.0048939	0.0130341	0.00690966	0.513765
609	elongation factor 1-delta-like	XP_002283673.1 GI:225456295	0.10652	0.0290914	0.105447	0.0154578	0.989929
610	betaine aldehyde dehydrogenase 2, mitochondrial	XP_002283690.1 GI:225457152	0.0490461	0.0056078	0.0616711	0.0110285	1.25741
611	triosephosphate isomerase, cytosolic	XP_002283693.1 GI:225449541	0.959037	0.04055	0.735938	0.0115615	0.767372
612	diaminopimelate decarboxylase 2, chloroplastic isoform 1	XP_002283712.1 GI:225428408	0.0127796	0.00674384	0.00379864	0.00276633	0.297242
612	SNF1-related protein kinase regulatory subunit gamma-1-like	XP_002283726.1 GI:225456307	0	0	0.0114837	0.00809578	#DIV/0!
613	NADP-dependent malic enzyme	XP_002283751.1 GI:225445108	0.420924	0.0822653	0.362008	0.032147	0.860031
614	transcription factor Pur-alpha 1-like	XP_002283799.1 GI:225435836	0.012021	0.00676999	0.0089756	0.0016334	0.746662
615	26S protease regulatory subunit 6A homolog A	XP_002283831.2 GI:359487630	0.0511246	0.0077258	0.0585066	0.0110857	1.14439
616	ADP-ribosylation factor-like protein 5	XP_002283837.1 GI:225432850	0.00531183	0.000343158	0.00108888	0.00125733	0.204992
617	proteasome subunit alpha type-3	XP_002283849.1 GI:225440238	0.188205	0.0323302	0.179111	0.026665	0.95168
618	UDP-glucuronic acid decarboxylase 1	XP_002283871.1 GI:225449563	0.0622677	0.00919934	0.0978375	0.017719	1.57124
619	probable indole-3-acetic acid-amido synthetase GH3.1	XP_002283886.1 GI:225438898	0.00465869	0.00421529	0.00797674	0.00320918	1.71223
620	aspartic proteinase nepenthesin-1-like	XP_002283889.2 GI:359492937	0.0330751	0.0122606	0	0	0
621	ATP synthase subunit beta, mitochondrial-like	XP_002283951.1 GI:225424142	0.0738657	0.0266329	0.0928891	0.00175965	1.25754
622	acylamino-acid-releasing enzyme-like isoform 1	XP_002284013.2 GI:359477374	0.0132335	0.00448783	0.00336886	0.00236344	0.254569
623	acyl-CoA-binding domain-containing protein 4-like isoform 1	XP_002284019.1 GI:225450825	0.0133807	0.0019566	0.00230436	0.00153965	0.172215
624	uncharacterized protein LOC100256940	XP_002284026.1 GI:225457213	0.0872767	0.00222365	0.0629911	0.00230235	0.721741
625	heat shock cognate 70 kDa protein isoform 1	XP_002284063.1 GI:225434994	0.0198356	0.000832263	0.0253728	0.00105944	1.27915
626	citrate synthase, glyoxysomal	XP_002284064.1 GI:225446893	0.0339785	0.00648434	0.0747828	0.0090982	2.20089
627	uncharacterized protein LOC100257219	XP_002284099.1 GI:225428452	0.00911738	0.00417626	0.0206553	0.00444766	2.26548
628	chorismate mutase, chloroplastic	XP_002284119.1 GI:225452920	0.00927558	0.00477603	0	0	0
629	villin-2-like	XP_002284163.1 GI:225441852	0.029503	0.00817061	0.0258761	0.00631003	0.877067
630	peroxiredoxin-2B	XP_002284177.1 GI:225445188	0.262213	0.0158612	0.271409	0.0221297	1.03507
631	glutamate-1-semialdehyde 2,1-aminomutase, chloroplastic	XP_002284200.1 GI:225456404	0.016848	0.00810348	0.00964133	0.0069538	0.572254
632	aquaporin TIP2-1	XP_002284226.1 GI:225442547	0.0248208	0.00517745	0.0332109	0.00101972	1.33802
633	uncharacterized protein LOC100262703 (dipeptidyl-peptidase 5)	XP_002284264.1 GI:225458521	0.0252989	0.00559554	0.00529706	0.00293273	0.209379
634	peroxidase 73	XP_002284278.1 GI:225438962	0.0518619	0.0170108	0.0332753	0.00340128	0.641614
635	formamidase isoform 2	XP_002284310.1 GI:225438972	0.0167797	0.00208615	0.01414	0.0016327	0.842682
636	UDP-glucose 6-dehydrogenase	XP_002284346.1 GI:225452968	0.103221	0.0141681	0.0909315	0.00733013	0.880937
637	serine carboxypeptidase-like 50-like	XP_002284364.1 GI:225424230	0.0184062	0.00593984	0.0236018	0.00576987	1.28228
638	probable mitochondrial-processing peptidase subunit beta	XP_002284370.1 GI:225452974	0.122514	0.0326387	0.192642	0.0221311	1.57241
639	N-carbamoyl-L-amino acid hydrolase-like	XP_002284376.1 GI:225432949	0.0250162	0.00965132	0.0264269	0.00450441	1.05639
640	40S ribosomal protein S19-3	XP_002284393.1 GI:225457277	0.0876216	0.0100148	0.0742265	0.012798	0.847126
641	ras-related protein Rab7	XP_002284408.1 GI:225442589	0.07614	0.00768879	0.0911271	0.0289072	1.19684
642	aquaporin TIP1-1	XP_002284411.1 GI:225435074	0.0701265	0.0104246	0.0453795	0.0303333	0.647109
643	germin-like protein subfamily 1 member 17	XP_002284436.1 GI:225450900	0.0770033	0.011612	0.0272648	0.00630359	0.354073
644	glutelin type-A 1	XP_002284459.1 GI:225435090	0.0105327	0.00406441	0.0582896	0.0140121	5.53417
645	S-formylglutathione hydrolase isoform 1	XP_002284489.1 GI:225441910	0.0459729	0.00187474	0.0469769	0.00370066	1.02184
646	MLP-like protein 28	XP_002284527.1 GI:225424266	0.0657462	0.0200378	0.124501	0.0223608	1.89366
647	eukaryotic translation initiation factor 3 subunit E	XP_002284533.1 GI:225441924	0.048996	0.00774072	0.0454973	0.00975968	0.928593
648	probable linoleate 9S-lipoxygenase 5	XP_002284535.2 GI:359487757	0.0111952	0.00370417	0.00158583	0.00183116	0.141652
649	MLP-like protein 28-like isoform 1	XP_002284538.1 GI:225424268	0.00954889	0.00277448	0.0207068	0.0031619	2.1685
650	carnitinyl-CoA dehydratase-like	XP_002284547.1 GI:225433001	0.0222316	0.0127926	0.0143256	0.0103026	0.644378
651	26S proteasome non-ATPase regulatory subunit 14	XP_002284566.1 GI:225458567	0.00320683	0.00214653	0.0152761	0.00462203	4.76363
652	MLP-like protein 28	XP_002284570.1 GI:225424272	1.33729	0.107505	2.80828	0.207464	2.09998
653	MLP-like protein 34	XP_002284578.1 GI:225424277	0.0132628	0.00295563	0.0957693	0.0170643	7.2209
654	uncharacterized protein At1g47420, mitochondrial	XP_002284591.1 GI:225458573	0.0564824	0.00455348	0.0516822	0.0104336	0.915013
655	phosphoglucomutase, cytoplasmic	XP_002284729.1 GI:225424316	0.200912	0.0111063	0.40462	0.0554181	2.01392
656	L-ascorbate peroxidase 2, cytosolic	XP_002284767.1 GI:225435177	0.373833	0.0250455	0.543782	0.03538	1.45461
657	signal peptidase complex subunit 3B	XP_002284866.1 GI:225451011	0.00536014	0.00207183	0.0109387	0.00253728	2.04075
658	malate dehydrogenase, chloroplastic	XP_002284909.1 GI:225457407	0.479677	0.0318186	0.296345	0.00770648	0.617801
659	gibberellin 20 oxidase 3	XP_002284968.1 GI:225442747	0.0185678	0.00898456	0.00412273	0.00402195	0.222037
660	GTP-binding nuclear protein Ran-3-like	XP_002284971.1 GI:225430204	0.177939	0.00600851	0.228895	0.0208444	1.28637
661	cysteine proteinase RD21a-like	XP_002284973.1 GI:225458701	0.0826091	0.0151997	0.0713222	0.0102876	0.86337
662	gibberellin 20 oxidase 3-like	XP_002284983.1 GI:225442753	0.00627704	0.000663724	0	0	0
663	gibberellin 3-beta-dioxygenase 1	XP_002284985.1 GI:225442755	0.0253274	0.0165745	0.00741219	0.00299725	0.292654
664	vesicle-fusing ATPase-like	XP_002284987.1 GI:225461445	0.0108739	0.00488874	0.015192	0.00130602	1.39711
665	proteasome subunit beta type-4 isoform 1	XP_002284989.1 GI:225435249	0.0122867	0.00491717	0.020953	0.00333131	1.70533
666	probable carboxylesterase 2	XP_002285054.1 GI:225428757	0.00526382	0.00351153	0.00982403	0.00490727	1.86633
667	NADH-cytochrome b5 reductase-like protein	XP_002285073.1 GI:225445442	0.0532711	0.00686461	0.0317432	0.00586436	0.595879
668	abscisate beta-glucosyltransferase	XP_002285103.1 GI:225428869	0.0421269	0.0172603	0.0331189	0.0243243	0.78617
669	caffeoyl-CoA O-methyltransferase	XP_002285106.1 GI:225428851	0.0370195	0.00713131	0.0150854	0.00867359	0.407497
670	4-hydroxy-3-methylbut-2-en-1-yl diphosphate synthase	XP_002285130.1 GI:225435309	0.00468911	0.00214583	0	0	0
671	protein disulfide isomerase-like 1-4 isoform 1	XP_002285136.1 GI:225435313	0.00846112	0.00573504	0.00770103	0.00434513	0.910167
672	uncharacterized protein C757.02c-like	XP_002285152.1 GI:225458782	0.0368992	0.00479295	0.0343507	0.00730897	0.930934
673	aquaporin PIP2-7	XP_002285157.2 GI:359478347	0.117454	0.0107524	0.0866363	0.01787	0.737618
674	NADP-dependent alkenal double bond reductase P1	XP_002285167.1 GI:225445486	0.0994936	0.00637337	0.02947	0.0128339	0.2962
675	putative clathrin assembly protein At2g25430-like	XP_002285168.1 GI:225430302	0.00339159	0.00263292	0.00150285	0.00105555	0.443111
676	polyadenylate-binding protein 2	XP_002285190.1 GI:225428865	0.053428	0.00692139	0.0203759	0.0135906	0.381372
677	ferredoxin--nitrite reductase, chloroplastic	XP_002285208.1 GI:225428816	0.149985	0.0236669	0.0795203	0.0186759	0.530188
678	probable NAD(P)H-dependent oxidoreductase 1	XP_002285219.1 GI:225424504	0.00396352	0.00457667	0.047872	0.00532806	12.0782
679	adenine phosphoribosyltransferase 1, chloroplastic isoform 1	XP_002285252.1 GI:225458816	0.042879	0.0167764	0.0137315	0.0091559	0.320238
680	monoglyceride lipase-like	XP_002285258.1 GI:225442797	0.00924487	0.000351062	0.0100309	0.00569393	1.08502
681	eukaryotic translation initiation factor 3 subunit I	XP_002285281.1 GI:225424530	0.0108533	0.00833524	0.0214705	0.00557585	1.97825
682	NADP-dependent glyceraldehyde-3-phosphate dehydrogenase	XP_002285286.1 GI:225430350	0.000846204	0.000977112	0.00946194	0.00404536	11.1816
683	cytochrome c1-1, heme protein, mitochondrial-like	XP_002285312.1 GI:225442827	0.0323962	0.00346604	0.0280641	0.00201353	0.86628
684	pleckstrin homology domain-containing family A member 8	XP_002285321.1 GI:225433187	0.0180868	0.00420275	0.0149828	0.00366007	0.828385
685	probable plastid-lipid-associated protein 6, chloroplastic	XP_002285326.1 GI:225433191	0.0137657	0.0053834	0.0304688	0.00126586	2.21338
686	cytochrome c oxidase subunit 5b-2, mitochondrial	XP_002285331.1 GI:225442833	0.0216669	0.00287262	0.0181581	0.00232031	0.838056
687	topless-related protein 4-like isoform 1	XP_002285341.2 GI:359484207	0.00563758	0.00237745	0.013818	0.00211144	2.45106
688	d-3-phosphoglycerate dehydrogenase, chloroplastic-like	XP_002285358.1 GI:225428898	0.313775	0.0241035	0.266373	0.0275158	0.84893
689	uncharacterized protein LOC100265633	XP_002285363.1 GI:225435391	0.0111444	0.00130429	0.00543996	0.00362733	0.488133
690	bifunctional dihydroflavonol 4-reductase/flavanone 4-reductase	XP_002285368.1 GI:225435395	0.0366118	0.00895282	0.0322981	0.0120962	0.882177
691	aspartate aminotransferase, chloroplastic	XP_002285385.1 GI:225430398	0.279921	0.0194203	0.210868	0.0242773	0.75331
692	probable cinnamyl alcohol dehydrogenase 1	XP_002285406.1 GI:225428916	0.0530171	0.00810973	0.0175759	0.00592846	0.331515
693	proteasome subunit beta type-7-B isoform 1	XP_002285415.1 GI:225424598	0.0412905	0.0169263	0.0464374	0.00574919	1.12465
694	ubiquitin-conjugating enzyme E2 35 isoform 1	XP_002285421.1 GI:225461646	0.0423519	0.00989418	0.0323147	0.0101668	0.763005
695	phosphoenolpyruvate carboxylase, housekeeping isozyme isoform 1	XP_002285441.1 GI:225461660	0.0176943	0.00203708	0.0503249	0.00641796	2.84414
696	60S ribosomal protein L23-like	XP_002285443.1 GI:225433247	0.0148401	0.00344684	0.0398806	0.00677512	2.68735
697	eukaryotic translation initiation factor 4E-2-like	XP_002285444.1 GI:225433243	0.00512013	0.00366394	0.00996169	0.00222857	1.94559
698	protein MEMO1-like	XP_002285449.2 GI:359475871	0.0030615	0.00204122	0.00761618	0.00187521	2.48773
699	ras-related protein Rab11D isoform 1	XP_002285495.1 GI:225461703	0.119041	0.0138426	0.127023	0.0138438	1.06705
700	protein transport protein Sec61 subunit alpha	XP_002285514.1 GI:225461724	0.0385961	0.0104268	0.0363735	0.00403906	0.942414
701	uncharacterized protein LOC100240897	XP_002285517.1 GI:225433304	0	0	0.0147147	0.00791424	#DIV/0!
702	probable protein phosphatase 2C 60	XP_002285549.1 GI:225430502	0.0187123	0.00431783	0.00376776	0.00251223	0.201352
703	transmembrane protein 85	XP_002285573.1 GI:225430525	0.0319679	0.00455098	0.0193916	0.00434249	0.606597
704	TOM1-like protein 2	XP_002285602.1 GI:225461774	0.0169856	0.00382771	0.0314339	0.00873442	1.85063
705	serine hydroxymethyltransferase, mitochondrial	XP_002285605.1 GI:225459014	0.0254947	0.00770639	0.0180063	0.00746862	0.706278
706	chaperonin CPN60-2, mitochondrial isoform 1	XP_002285608.1 GI:225433375	0.253739	0.0697002	0.331677	0.0611987	1.30716
707	probable rhamnose biosynthetic enzyme 1	XP_002285634.1 GI:225461808	0.0311204	0.0077536	0.0216961	0.00947556	0.697168
708	probable voltage-gated potassium channel subunit beta	XP_002285645.1 GI:225433414	0.0619969	0.0199065	0.043952	0.00802305	0.708939
709	peroxidase 15	XP_002285652.2 GI:359478431	0.0147966	0.000698397	0.0274048	0.00553891	1.85211
710	3-ketoacyl-CoA thiolase 2, peroxisomal isoform 1	XP_002285653.1 GI:225433424	0.0297969	0.00492987	0.0553322	0.00260812	1.85698
711	formate--tetrahydrofolate ligase-like	XP_002285654.1 GI:225435632	0.0340619	0.00367977	0.0265988	0.00842095	0.780896
712	uncharacterized protein LOC100248933	XP_002285656.1 GI:225459065	0.0213777	0.00605483	0.0268699	0.00886316	1.25691
713	dihydroxy-acid dehydratase-like	XP_002285667.1 GI:225433434	0.0385369	0.00532613	0.0470034	0.0114929	1.2197
714	glutathione reductase, cytosolic	XP_002285672.1 GI:225433440	0.0108907	0.000399032	0.0294112	0.00659552	2.70058
715	disease resistance response protein 206	XP_002285676.1 GI:225435660	0	0	0.00586461	0.00227534	#DIV/0!
716	universal stress protein A-like protein	XP_002285692.1 GI:225459113	0.0181004	0.00237008	0.0198605	0.00308433	1.09724
717	serine/threonine-protein phosphatase PP2A catalytic subunit	XP_002285694.1 GI:225435710	0.0188394	0.00572362	0.0163715	0.0048244	0.869004
718	glucose-6-phosphate isomerase isoform 1	XP_002285696.1 GI:225459126	0.119466	0.014317	0.0564586	0.0104657	0.472593
719	putative mitochondrial 2-oxoglutarate/malate carrier protein-like	XP_002285722.1 GI:225435760	0.285817	0.0159578	0.221159	0.0207599	0.773778
720	cationic peroxidase 1	XP_002285723.1 GI:225459180	0.0324647	0.00687989	0.02318	0.00635195	0.714007
721	ruBisCO large subunit-binding protein subunit beta, chloroplastic	XP_002285746.1 GI:225435794	0.207798	0.0353469	0.159612	0.0279368	0.768113
722	phospho-2-dehydro-3-deoxyheptonate aldolase 2, chloroplastic	XP_002285754.1 GI:225459235	0.0368725	0.0111941	0.0346103	0.011175	0.938649
723	annexin D1	XP_002285795.1 GI:225459318	0.780818	0.0440799	1.26694	0.142379	1.62258
724	protein disulfide-isomerase	XP_002285864.1 GI:225459587	0.277391	0.0179199	0.259065	0.0304296	0.933932
725	proteasome subunit beta type-3-A isoform 1	XP_002285871.1 GI:225459609	0.0468338	0.00945836	0.0424629	0.0128371	0.906672
726	V-type proton ATPase subunit B 1-like	XP_002285897.1 GI:225459744	0.370444	0.0383903	0.411756	0.0172953	1.11152
727	24-methylenesterol C-methyltransferase 2	XP_002285903.1 GI:225459762	0.0194865	0.0113806	0.00585315	0.00675864	0.30037
728	T-complex protein 1 subunit beta	XP_002285912.1 GI:225459806	0.00730171	0.00486821	0.00689666	0.00460392	0.944527
729	probable serine/threonine-protein kinase At4g35230 isoform 1	XP_002285926.1 GI:225459846	0.00592695	0.00458616	0.00587361	0.00459684	0.991
730	aspartate-semialdehyde dehydrogenase-like	XP_003631183.1 GI:359472657	0.0247521	0.00518777	0.0266122	0.0058548	1.07515
731	glutamine synthetase nodule isozyme isoform 2	XP_003631235.1 GI:359473032	0.0886861	0.0376193	0.0151887	0.0111154	0.171264
732	carbonic anhydrase, chloroplastic-like isoform 1	XP_003631257.1 GI:359473182	0.0353106	0.0116943	0.0108955	0.00564886	0.308562
733	probable nucleoredoxin 1-like	XP_003631263.1 GI:359473194	0.0242116	0.0149628	0.204714	0.033861	8.45521
734	glutathione S-transferase U17	XP_003631286.1 GI:359473299	0.009073	0.00448024	0	0	0
735	aminopeptidase N-like	XP_003631413.1 GI:359474189	0.0715296	0.00522722	0.0600943	0.0143252	0.840132
736	transaldolase isoform 1	XP_003631434.1 GI:359474335	0.0251728	0.0103224	0.014508	0.00564791	0.576334
737	3-oxoacyl-[acyl-carrier-protein] synthase 3 A, chloroplastic-like	XP_003631438.1 GI:359474343	0.0121649	0.00261807	0.0022242	0.00256828	0.182837
738	3-hydroxybenzoate 6-hydroxylase 1-like	XP_003631569.1 GI:359475016	0.00975024	0.00158633	0.0179467	0.00697538	1.84065
739	peptidyl-prolyl cis-trans isomerase	XP_003631573.1 GI:359475042	0.285197	0.0340072	0.372469	0.0905447	1.30601
740	5'-methylthioadenosine/S-adenosylhomocysteine nucleosidase 1 isoform 2	XP_003631578.1 GI:359475059	0.0930153	0.0120241	0.0627563	0.00333496	0.674688
741	coatomer subunit gamma-2-like	XP_003631645.1 GI:359475304	0.0095358	0.00650461	0.0557041	0.0122036	5.84158
742	adenylyl cyclase-associated protein 1-like	XP_003631649.1 GI:359475312	0.00976831	0.00125304	0.00692382	0.00268586	0.708805
743	glycine-rich RNA-binding protein GRP1A-like	XP_003631658.1 GI:359475330	0.39176	0.0251871	0.229307	0.0358227	0.585325
744	probable serine protease EDA2-like	XP_003631898.1 GI:359476844	0.00411597	0.00475271	0.0168899	0.00535252	4.10351
745	GDP-mannose 3,5-epimerase 1 isoform 2	XP_003631999.1 GI:359477586	0.633253	0.0391092	0.52084	0.0709801	0.822483
746	calmodulin-related protein isoform 4	XP_003632230.1 GI:359479174	0.0201809	0.0123975	0.0149871	0.0118724	0.742637
747	proteasome subunit beta type-2-A-like	XP_003632316.1 GI:359479647	0.211578	0.0306147	0.124571	0.0218869	0.588772
748	epoxide hydrolase 2-like	XP_003632381.1 GI:359479970	0.0125021	0.00328817	0	0	0
749	UDP-glycosyltransferase 74E2-like	XP_003632443.1 GI:359480385	0.0238237	0.0020188	0.0450555	0.00742021	1.8912
750	ubiquitin-conjugating enzyme E2 variant 1D-like isoform 4	XP_003632652.1 GI:359481638	0.0125248	0.00419596	0.00647199	0.00259988	0.516736
751	proteasome subunit alpha type-5	XP_003632854.1 GI:359482854	0.100407	0.0167144	0.154853	0.00372178	1.54225
752	glyoxylate reductase isoform 2	XP_003632860.1 GI:359482922	0.138843	0.0226494	0.131454	0.00690978	0.946784
753	aspartic proteinase isoform 2	XP_003632941.1 GI:359483345	0.166312	0.0351447	0.158514	0.0245031	0.953113
754	coatomer subunit epsilon-1 isoform 2	XP_003632965.1 GI:359483473	0.047644	0.00389709	0.0362086	0.00637164	0.759982
755	thiol protease aleurain-like isoform 2	XP_003633102.1 GI:359484377	0.024919	0.0025476	0.0213175	0.00536827	0.855473
756	importin subunit alpha-1 isoform 2	XP_003633608.1 GI:359487526	0.000931506	0.00107561	0.00472244	0.00197508	5.06968
757	ATP-citrate synthase alpha chain protein 2 isoform 2	XP_003633614.1 GI:359487578	0.01656	0.00478635	0.0669893	0.0105474	4.04526
758	26S proteasome non-ATPase regulatory subunit 11	XP_003633654.1 GI:359487820	0.0603946	0.00807375	0.0578055	0.0119777	0.957129
759	cysteine synthase	XP_003633658.1 GI:359487829	0.653361	0.0212076	0.611518	0.044269	0.935957
760	peptidyl-prolyl cis-trans isomerase CYP19-3-like	XP_003633689.1 GI:359488033	0.13266	0.0415275	0.165128	0.0233787	1.24475
761	uncharacterized protein LOC100244128 isoform 2	XP_003633800.1 GI:359488672	0.0822764	0.0209778	0.161093	0.0204883	1.95795
762	phospholipase C 3-like isoform 2	XP_003633883.1 GI:359489132	0.117986	0.010231	0.134501	0.0189336	1.13997
763	3-phosphoshikimate 1-carboxyvinyltransferase, chloroplastic-like	XP_003633923.1 GI:359489451	0.0297762	0.00932815	0.00820664	0.00332786	0.275611
764	reticulon-like protein B1 isoform 2	XP_003633964.1 GI:359489676	0.0146977	0.00688088	0.015132	0.00644599	1.02955
765	stilbene synthase 6-like	XP_003634064.1 GI:359490308	0.0211655	0.00477223	0.0353003	0.002159	1.66782
766	caffeic acid 3-O-methyltransferase 1-like isoform 1	XP_003634161.1 GI:359490763	0	0	0.00501093	0.00233813	#DIV/0!
767	omega-hydroxypalmitate O-feruloyl transferase-like	XP_003634222.1 GI:359491108	0.104193	0.029069	0.139535	0.0446167	1.3392
768	carbonic anhydrase, chloroplastic-like isoform 2	XP_003634288.1 GI:359491540	0.00260144	0.00300389	0.00854114	0.00337553	3.28323
769	eukaryotic translation initiation factor 5A-2-like	XP_003634303.1 GI:359491680	0.0227064	0.00512506	0.0254569	0.00511314	1.12113
770	hypersensitive-induced response protein 1	XP_003634316.1 GI:359491740	0.00564393	0.00337794	0.00266626	0.001853	0.472411
771	uncharacterized protein LOC100854733	XP_003634361.1 GI:359492074	0.00683871	0.00273789	0.0220101	0.00400141	3.21846
772	UDP-sugar pyrophospharylase isoform 2	XP_003634394.1 GI:359492281	0.0230166	0.00040437	0.00969549	0.00302066	0.42124
773	ras-related protein RABC1	XP_003634396.1 GI:359492296	0.224426	0.015602	0.191282	0.0214343	0.852315
774	14-3-3 protein	XP_003634479.1 GI:359492889	2.38471	0.210317	2.25292	0.08264	0.944736
775	14-3-3 protein 1-like	XP_003634483.1 GI:359492927	0.262818	0.0558933	0.257108	0.0148396	0.978274
776	branched-chain-amino-acid aminotransferase-like protein 3, chloroplastic-like	XP_003634673.1 GI:359493821	0.132426	0.0226951	0.117837	0.00679633	0.889836
777	probable glutathione S-transferase parC-like isoform 2	XP_003634746.1 GI:359494271	0.00839486	0.00576267	0.0401172	0.0102914	4.77878
778	beta-galactosidase	XP_003634896.1 GI:359495000	0.00306269	0.00142172	0.00834223	0.00450443	2.72382
779	fumarylacetoacetase-like	XP_003635021.1 GI:359495556	0.0178797	0.0102124	0.010989	0.00425614	0.614608
780	heat shock cognate protein 80-like	XP_003635036.1 GI:359495606	0.0718943	0.0122013	0.144183	0.00831642	2.00549
781	probable mannitol dehydrogenase-like	XP_003635101.1 GI:359495844	0.00518145	0.00252196	0.00857106	0.00113164	1.65418
782	alanine aminotransferase 2 isoform 2	XP_003635112.1 GI:359495900	0.047632	0.00668283	0.0742343	0.00522503	1.5585
783	flavoprotein wrbA-like	XP_003635188.1 GI:359496238	0.188788	0.0503028	0.188839	0.0194629	1.00027
784	probable mannitol dehydrogenase-like	XP_003635280.1 GI:359496611	0.192993	0.0529636	0.108295	0.0309884	0.561136
785	probable mannitol dehydrogenase-like	XP_003635435.1 GI:359497139	0.0965391	0.0118343	0.128964	0.0233223	1.33587
786	heat shock protein STI-like	XP_003635537.1 GI:359497489	0.0470991	0.0125593	0.0360668	0.00927127	0.765765
787	phosphoserine aminotransferase, chloroplastic-like	XP_003635669.1 GI:359497849	0.12651	0.022076	0.0620457	0.00721167	0.49044
788	ribulose-1,5-bisphosphate carboxylase/oxygenase large subunit	YP_002608342.1 GI:224365614	0.0604919	0.0251203	0.0118936	0.00592042	0.196615
