# Supplementary material for: Root proteomic and metabolic analyses reveal specific responses to drought stress in differently tolerant grapevine rootstocks
Source: BMC Plant Biol. 2018 Jun 20;18:126. doi: 10.1186/s12870-018-1343-0 (PMC6011575; doi:10.1186/s12870-018-1343-0)
Supplement: Supplementary file 3 — Assignment of the functional bin code category of all proteins identified in roots of 101.14 and M4 rootstock genotypes (Table S3A and B) and functional classification of proteins showing significant changes in responses to WS (Table S3C). (XLSX 190 kb) [file 12870_2018_1343_MOESM3_ESM.xlsx]

## Sheet: Table S3A
Additional data file 3: Table S3A. Functional classification of identified proteins in 101.14 rootstock genotype
n°	Annotation	Accession	Bincode	Name
1	Chalcone--flavonone isomerase 2	158514257	16.8.2.2	secondary metabolism.flavonoids.chalcones.chalcone isomerase
			27.2	RNA.transcription
2	Cyanate hydratase	317376147	16.4.3.1	secondary metabolism.N misc.cyanogenic glycosides.cyanase
3	S-adenosylmethionine synthase 2	223635284	13.1.3.4.11	amino acid metabolism.synthesis.aspartate family.methionine.S-adenosylmethionine synthetase
			15.2	metal handling.binding, chelation and storage
4	CASP-like protein VIT_05s0020g01830	226713780	35.1	not assigned.no ontology
5	peroxidase 4; Flags: Precursor	23635590	26.12	misc.peroxidases
*6	Glucan endo-1,3-beta-glucosidase	223635116	10	Cell Wall
7	Casparian strip membrane protein VIT_06s0080g00840	226713612	35.1	not assigned.no ontology
8	vacuolar invertase 1, GIN1	1839578	2.2.1.3.3	major CHO metabolism.degradation.sucrose.invertases.vacuolar
9	malate dehydrogenase	7798706	8.1.9	TCA / organic transformation.TCA.malate DH
10	alcohol dehydrogenase 2	18027092	5.3	fermentation.ADH
			5.3	fermentation.ADH
11	catalase	19070130	26.11.1	misc.alcohol dehydrogenases.cinnamyl alcohol dehydrogenase
12	temperature-induced lipocalin	77744883	34.99	transport.misc
13	chitinase class I basic	89242718	20.1.7	stress.biotic.PR-proteins
14	allene oxide cyclase	89242726	17.7.1.4	hormone metabolism.jasmonate.synthesis-degradation.allene oxidase cyclase
			20.2.3	stress.abiotic.drought/salt
15	germin-like protein 2	111379986	15.2	metal handling.binding, chelation and storage
			20.2.99	stress.abiotic.unspecified
16	glutathione S-transferase	118406886	26.9	misc.glutathione S transferases
17	flavanone 3-hydroxylase	122893272	16.8.3.2	secondary metabolism.flavonoids.dihydroflavonols.flavanone 3-hydroxylase
			17.5.1	hormone metabolism.ethylene.synthesis-degradation
			29.2.3	protein.synthesis.initiation
18	aquaporin PIP1;1	124702460	34.19.1	transport.major intrinsic proteins.PIP
19	aquaporin PIP1;3	124702509	34.19.1	transport.major intrinsic proteins.PIP
20	glutathione S-transferase	134252326	11.1.8	lipid metabolism.FA synthesis and FA elongation.acyl CoA ligase
		134252326	16.5.1.1.1.12	secondary metabolism.sulfur-containing.glucosinolates.synthesis.aliphatic.benzoate-CoA ligase
		134252326	26.9	misc.glutathione S transferases
21	GDP-mannose-3',5'-epimerase	146432257	10.1.5	cell wall.precursor synthesis.UXS
			21.2.1.1	redox.ascorbate and glutathione.ascorbate.GME
22	monodehydroascorbate reductase	146432261	21.2.1	redox.ascorbate and glutathione.ascorbate
23	glutathione S-transferase 5	158323772	16.5.1.1.1.12	secondary metabolism.sulfur-containing.glucosinolates.synthesis.aliphatic.benzoate-CoA ligase
			26.9	misc.glutathione S transferases
			11.1.8	lipid metabolism.FA synthesis and FA elongation.acyl CoA ligase
24	manganese superoxide dismutase	161778782	21.6	redox.dismutases and catalases
25	mitochondrial cytochrome c	183393002	9.6	mitochondrial electron transport / ATP synthesis.cytochrome c
26	thioredoxin h	302032873	21.1	redox.thioredoxin
			28.1	DNA.synthesis/chromatin structure
27	EF-hand calcium-binding protein	308194329	30.3	signalling.calcium
28	glutamate dehydrogenase 1	347300842	12.3.1	N-metabolism.N-degradation.glutamate dehydrogenase
29	putative steroid 5beta-reductase	371491773	33.99	development.unspecified
30	resveratrol synthase	371534671	16.8.2.1	secondary metabolism.flavonoids.chalcones.naringenin-chalcone synthase
31	chalcone synthase	18376653	16.8.2.1	secondary metabolism.flavonoids.chalcones.naringenin-chalcone synthase
32	putative aquaporin	10047074	34.19.2	transport.major intrinsic proteins.TIP
33	chitinase	10880383	20.1.7	stress.biotic.PR-proteins
34	pathogenesis-related protein 10	11182124	20.1.7	stress.biotic.PR-proteins
			27.1.19	RNA.processing.ribonucleases
			34.16	transport.ABC transporters and multidrug resistance systems
35	isoflavone reductase-like protein 5	76559894	16.8.5.1	secondary metabolism.flavonoids.isoflavonols.isoflavone reductase
36	hypothetical protein VITISV_041925 (carboxymethylenebutenolidase)	147809484	26.1	misc.misc2
37	hypothetical protein VITISV_007742 (indole-3-glycerol phosphate lyase, chloroplastic)	147771784	13.1.6.5.5	amino acid metabolism.synthesis.aromatic aa.tryptophan.tryptophan synthase
38	hypothetical protein VITISV_015741	147810105	10.6.1	cell wall.degradation.cellulases and beta-1,4-glucanases
			26.3.5	misc.gluco-, galacto- and mannosidases.glycosyl hydrolase family 5
			29.5.11.20	protein.degradation.ubiquitin.proteasom
39	hypothetical protein VITISV_021069	147820187	29.4	protein.postranslational modification
			29.5.11.4.1	protein.degradation.ubiquitin.E3.HECT
			31.2	cell.division
			31.4	cell.vesicle transport
			34.1	transport.p- and v-ATPases
			34.9	transport.metabolite transporters at the mitochondrial membrane
			34.12	transport.metal
			34.13	transport.peptides and oligopeptides
40	hypothetical protein VITISV_012496	147768736	35.2	not assigned.unknown
41	hypothetical protein VITISV_019335 (kynurenine formamidase-like)	147838051	28.99	DNA.unspecified
42	hypothetical protein VITISV_019336 (kynurenine formamidase-like)	147838052	28.99	DNA.unspecified
43	hypothetical protein VITISV_001144 (LRR-family protein)	147790680	10.5.3	cell wall.cell wall proteins.LRR
			30.2.11	signalling.receptor kinases.leucine rich repeat XI
44	hypothetical protein VITISV_005677 (germin-like protein 9-3)	147781965	15.2	metal handling.binding, chelation and storage
			20.2.99	stress.abiotic.unspecified
45	hypothetical protein VITISV_006012 (polyphenol oxidase, chloroplastic-like) SOGGETTA A PROCESSAMENTO	147811887	35.2	not assigned.unknown
46	hypothetical protein VITISV_014296 (elongation factor tu, putative)	147784261	29.2.4	protein.synthesis.elongation
47	hypothetical protein VITISV_031923 (DNA binding protein, putative)	147794107	27.3.67	RNA.regulation of transcription.putative transcription regulator
48	hypothetical protein VITISV_010154	147772654	35.2	not assigned.unknown
49	hypothetical protein VITISV_002665	147811478	20.2.1	stress.abiotic.heat
50	hypothetical protein VITISV_017087 (serine carboxypeptidase II-3-like)	147811059	29.5.5	protein.degradation.serine protease
51	hypothetical protein VITISV_009947 (translationally-controlled tumor protein, putative)	147837146	33.99	development.unspecified
52	hypothetical protein VITISV_041628	147821835	29.2.1.1.3	protein.synthesis.ribosomal protein.prokaryotic.unknown organellar
53	hypothetical protein VITISV_030792	147809818	27.3.67	RNA.regulation of transcription.putative transcription regulator
			28.99	DNA.unspecified
54	hypothetical protein VITISV_007808 (gibberellin 3-beta-dioxygenase 1)	147799728	17.6.1	hormone metabolism.gibberelin.synthesis-degradation
			26.14	misc.oxygenases
55	hypothetical protein VITISV_017556 (polyadenylate-binding protein)	147789426	27.4	RNA.RNA binding
56	hypothetical protein VITISV_025619 (2-Cys peroxiredoxin)	147789752	21.1	redox.thioredoxin
56	hypothetical protein VITISV_025619 (2-Cys peroxiredoxin)	147789752	21.5.1	redox.peroxiredoxin.BAS1
57	hypothetical protein VITISV_036609 (endo-1,3;1,4-beta-D-glucanase)	147767003	26.1	misc.misc2
58	hypothetical protein VITISV_026357	147780197	29.4.1.57	protein.postranslational modification.kinase.receptor like cytoplasmatic kinase VII
			30.2.99	signalling.receptor kinases.misc
			33.99	development.unspecified
59	hypothetical protein VITISV_003070 (uridine 5'-monophosphate synthase-like)	147807605	23.1.1.5	nucleotide metabolism.synthesis.pyrimidine.uridine 5'-monophosphate synthase
60	hypothetical protein VITISV_012048 (plastid lipid-associated protein)	147787229	31.1	cell.organisation
61	hypothetical protein VITISV_025521 (probable glutathione S-transferase)	147842244	26.9	misc.glutathione S transferases
62	hypothetical protein VITISV_027590 (tabersonine 16-O-methyltransferase-like)	147776504	16.2	secondary metabolism.phenylpropanoids
			16.2	secondary metabolism.phenylpropanoids
63	hypothetical protein VITISV_002394	147782417	35.2	not assigned.unknown
64	hypothetical protein VITISV_005471 (germin-like protein 1)	147787462	12.2.2	N-metabolism.ammonia metabolism.glutamine synthetase
			20.2.99	stress.abiotic.unspecified
			27.3.69	RNA.regulation of transcription.SET-domain transcriptional regulator family
			34.12	transport.metal
65	hypothetical protein VITISV_003230	147778776	29.4	protein.postranslational modification
			29.4	protein.postranslational modification
66	hypothetical protein VITISV_023861 (osmotin-like)	147797244	20.1	stress.biotic
			20.2	stress.abiotic
67	hypothetical protein VITISV_028800	147805616	15	metal handling
			17.2.3	hormone metabolism.auxin.induced-regulated-responsive-activated
			17.8.1	hormone metabolism.salicylic acid.synthesis-degradation
			33.99	development.unspecified
68	hypothetical protein VITISV_027383	147800174	29.4	protein.postranslational modification
69	hypothetical protein VITISV_035811 (tetraspanin3)	147834147	33.99	development.unspecified
70	hypothetical protein VITISV_010933	147804847	30.3	signalling.calcium
71	hypothetical protein VITISV_040251 (UPF0172 protein At5g55940)	147770366	35.2	not assigned.unknown
72	hypothetical protein VITISV_016685 (endo-1,3;1,4-beta-D-glucanase-like)	147855970	26.1	misc.misc2
73	hypothetical protein VITISV_033665 (periplasmic beta-glucosidase-like)	147844864	10.6.1	cell wall.degradation.cellulases and beta-1,4-glucanases
			26.3	misc.gluco-, galacto- and mannosidases
74	hypothetical protein VITISV_034964 (bifunctional aspartokinase/homoserine dehydrogenase, chloroplastic-like)	147856217	13.1.3.6.1.1	amino acid metabolism.synthesis.aspartate family.misc.homoserine.aspartate kinase
			13.1.3.6.1.10	amino acid metabolism.synthesis.aspartate family.misc.homoserine.bifunctional aspartate kinase/homoserine dehydrogenase
75	hypothetical protein VITISV_001330 (fatty acid-binding protein-like protein)	147857570	35.2	not assigned.unknown
76	unknown protein	239056164	35.2	not assigned.unknown
77	pyruvate kinase	239056192	4.1.14	glycolysis.cytosolic branch.pyruvate kinase (PK)
			4.2.14	glycolysis.plastid branch.pyruvate kinase (PK)
			11.1.30	lipid metabolism.FA synthesis and FA elongation.pyruvate kinase
78	NADH dehydrogenase subunit 9	209954163	9.1.2	mitochondrial electron transport / ATP synthesis.NADH-DH (type I).localisation not clear
79	ATPase subunit 8	209954176	9.7	mitochondrial electron transport / ATP synthesis.cytochrome c oxidase
			9.9	mitochondrial electron transport / ATP synthesis.F1-ATPase
80	ATPase subunit 1	209954192	1.1.4	PS.lightreaction.ATP synthase
			1.1.4.1	PS.lightreaction.ATP synthase.alpha subunit
			9.9	mitochondrial electron transport / ATP synthesis.F1-ATPase
81	unnamed protein product (enhanced disease susceptibility 1)	297733867	20.1.3	stress.biotic.signalling
82	unnamed protein product (metal ion binding protein, putative)	297735101	35.2	not assigned.unknown
83	unnamed protein product	297735538	35.2	not assigned.unknown
84	unnamed protein product (amino acid binding protein, putative)	296080993	13	amino acid metabolism
85	unnamed protein product (Protein tolB)	302141778	35.1	not assigned.no ontology
86	unnamed protein product (DJ-1 family protein)	302142910	18.2	Co-factor and vitamine metabolism.thiamine
87	unnamed protein product (ubiquitin carboxyl-terminal hydrolase 14-like)	302143104	29.5.11.5	protein.degradation.ubiquitin.ubiquitin protease
88	unnamed protein product	296082567	35.2	not assigned.unknown
89	unnamed protein product (Late embryogenesis abundant protein Lea14-A, putative)	296084380	33.2	development.late embryogenesis abundant
90	unnamed protein product (soluble inorganic pyrophosphatase)	297736342	23.4.99	nucleotide metabolism.phosphotransfer and pyrophosphatases.misc
91	unnamed protein product	297737061	13.2.3.2	amino acid metabolism.degradation.aspartate family.threonine
			24.2	biodegradation of xenobiotics.lactoylglutathione lyase
92	unnamed protein product (protease C56, putative)	297738171	33.99	development.unspecified
93	unnamed protein product	297739351	35.1.40	not assigned.no ontology.glycine rich proteins
			35.2	not assigned.unknown
94	unnamed protein product (non-symbiotic hemoglobin-like)	297741407	21.3	redox.heme
95	unnamed protein product (nucleoside diphosphate kinase)	297742339	23.4.10	nucleotide metabolism.phosphotransfer and pyrophosphatases.nucleoside diphosphate kinase
96	unnamed protein product	297742567	29.5	protein.degradation
			31.4	cell.vesicle transport
97	unnamed protein product (sucrose synthase 2-like)	296088015	2.2.1.5	major CHO metabolism.degradation.sucrose.Susy
98	unnamed protein product	97743870	35.1.40	not assigned.no ontology.glycine rich proteins
99	unnamed protein product (pseudouridine synthase and archaeosine transglycosylase-like protein)	296089721	23.5.2	nucleotide metabolism.deoxynucleotide metabolism.pseudouridine synthase
			29.1	protein.aa activation
100	unnamed protein product (transmembrane emp24 domain-containing protein)	296089935	29.3.4.99	protein.targeting.secretory pathway.unspecified
101	unnamed protein product	296090614	20.2	stress.abiotic
102	3-dehydroquinate synthase	222136863	13.1.6.1.2	amino acid metabolism.synthesis.aromatic aa.chorismate.3-dehydroquinate synthase
			18.5	Co-factor and vitamine metabolism.folate and vitamine K
103	1,2-dihydroxy-3-keto-5-methylthiopentene dioxygenase 2	363805401	15.3	metal handling.regulation
104	naringenin,2-oxoglutarate 3-dioxygenase	729508	16.8.3.2	secondary metabolism.flavonoids.dihydroflavonols.flavanone 3-hydroxylase
			17.5.1	hormone metabolism.ethylene.synthesis-degradation
			29.2.3	protein.synthesis.initiation
105	Leucoanthocyanidin dioxygenase	1730109	1.2.6	PS.photorespiration.hydroxypyruvate reductase
			7.1.3	OPP.oxidative PP.6-phosphogluconate dehydrogenase
			13.2.5.1	amino acid metabolism.degradation.serine-glycine-cysteine group.serine
			13.2.5.2	amino acid metabolism.degradation.serine-glycine-cysteine group.glycine
			16.8.1.1	secondary metabolism.flavonoids.anthocyanins.leucocyanidin dioxygenase
			17.5.1	hormone metabolism.ethylene.synthesis-degradation
			26.1	misc.misc2
106	Chalcone--flavonone isomerase 1	1705761	16.8.2.2	secondary metabolism.flavonoids.chalcones.chalcone isomerase
			27.2	RNA.transcription
107	Ribulose bisphosphate carboxylase large chain	115311623	1.3.1	PS.calvin cycle.rubisco large subunit
			29.2.1.1.1.1.15	protein.synthesis.ribosomal protein.prokaryotic.chloroplast.30S subunit.S15
108	ATP-dependent Clp protease proteolytic subunit	122230336	1.1.1.2	PS.lightreaction.photosystem II.PSII polypeptide subunits
			29.5	protein.degradation
109	peptidyl-prolyl cis-trans isomerase H	225465809	28.1	DNA.synthesis/chromatin structure
			31.3.1	cell.cycle.peptidylprolyl isomerase
110	membrane steroid-binding protein 2	225470692	21.2	redox.ascorbate and glutathione
111	dihydrolipoyllysine-residue acetyltransferase component 1 of pyruvate dehydrogenase complex, mitochondrial-like	359486892	8.1.1.2	TCA / organic transformation.TCA.pyruvate DH.E2
112	glutathione S-transferase	225437288	26.9	misc.glutathione S transferases
113	small ubiquitin-related modifier 2	225470236	29.5.11.1	protein.degradation.ubiquitin.ubiquitin
114	CBS domain-containing protein CBSX3, mitochondrial isoform 2	225434279	35.1	not assigned.no ontology
115	dephospho-CoA kinase domain-containing protein	225437290	18.4.9	Co-factor and vitamine metabolism.pantothenate.dephospho-CoA kinase (DPCK)
116	salt stress root protein RS1 isoform 1	225424946	30.4	signalling.phosphinositides
117	ribulose-phosphate 3-epimerase, cytoplasmic isoform-like	225452134	1.3.11	PS.calvin cycle.RPE
			7.2.3	OPP.non-reductive PP.ribulose-phosphate 3-epimerase
118	ATPase 10, plasma membrane-type-like isoform 2	359482987	34.1.2	transport.p- and v-ATPases.H+-exporting ATPase
119	UDP-glycosyltransferase 85A2 isoform 1	225465718	17.4.1	hormone metabolism.cytokinin.synthesis-degradation
			26.2	misc.UDP glucosyl and glucoronyl transferases
			29.4	protein.postranslational modification
120	c-1-tetrahydrofolate synthase, cytoplasmic	359479954	20.1	stress.biotic
			25.5	C1-metabolism.methylenetetrahydrofolate dehydrogenase and methenyltetrahydrofolate cyclohydrolase
121	glyceraldehyde-3-phosphate dehydrogenase, cytosolic	359491599	4.1.8	glycolysis.cytosolic branch.glyceraldehyde 3-phosphate dehydrogenase (GAP-DH)
122	alpha-glucosidase 2-like	359474648	2.2.2.1	major CHO metabolism.degradation.starch.starch cleavage
		359474648	26.3.1	misc.gluco-, galacto- and mannosidases.alpha-galactosidase
123	nucleoside diphosphate kinase 2, chloroplastic isoform 1	225457446	23.4.10	nucleotide metabolism.phosphotransfer and pyrophosphatases.nucleoside diphosphate kinase
124	dihydrolipoyl dehydrogenase, mitochondrial	225432110	8.1.1.3	TCA / organic transformation.TCA.pyruvate DH.E3
*			21.2.2	redox.ascorbate and glutathione.glutathione
125	(3R)-hydroxymyristoyl-[acyl-carrier-protein] dehydratase	225447747	11.1.5	lipid metabolism.FA synthesis and FA elongation.beta hydroxyacyl ACP dehydratase
126	glyceraldehyde-3-phosphate dehydrogenase, cytosolic	225462254	1.3.4	PS.calvin cycle.GAP
			4.1.8	glycolysis.cytosolic branch.glyceraldehyde 3-phosphate dehydrogenase (GAP-DH)
127	uncharacterized protein At5g48480	225470242	35.2	not assigned.unknown
128	ras-related protein RABB1c	225447452	30.5	signalling.G-proteins
129	uridylate kinase isoform 1	225454048	23.4.3	nucleotide metabolism.phosphotransfer and pyrophosphatases.uridylate kinase
			29.2.1.1.3.2.18	protein.synthesis.ribosomal protein.prokaryotic.unknown organellar.50S subunit.L18
130	26S proteasome regulatory subunit 4 homolog A	225464186	29.5.11.20	protein.degradation.ubiquitin.proteasom
131	aconitate hydratase 1-like	225468576	8.1.3	TCA / organic transformation.TCA.aconitase
132	22.0 kDa heat shock protein	225459900	20.2.1	stress.abiotic.heat
133	glutathione S-transferase F13	225436699	26.9	misc.glutathione S transferases
134	lysosomal Pro-X carboxypeptidase	359497044	29.5	protein.degradation
135	probable glutathione S-transferase parC	225462612	26.9	misc.glutathione S transferases
136	3-isopropylmalate dehydratase small subunit	225469374	16.5.1.1.1.4	secondary metabolism.sulfur-containing.glucosinolates.synthesis.aliphatic.methylthioalkylmalate isomerase small subunit (MAM-IS)
137	epoxide hydrolase 2	225446938	26.1	misc.misc2
138	UDP-arabinopyranose mutase 1	225456550	10.5.5	cell wall.cell wall proteins.RGP
139	uncharacterized protein LOC100262678	225453588	27.3.50	RNA.regulation of transcription.general transcription
140	70 kDa peptidyl-prolyl isomerase	359497288	29.6	protein.folding
			31.3.1	cell.cycle.peptidylprolyl isomerase
141	ferredoxin--NADP reductase, root isozyme, chloroplastic-like	359483949	7.3	OPP.electron transfer
142	UDP-glucose flavonoid 3-O-glucosyltransferase 6	225447897	26.2	misc.UDP glucosyl and glucoronyl transferases
143	malate dehydrogenase, glyoxysomal	359496625	6.3	gluconeogenesis / glyoxylate cycle.malate dehydrogenase
144	phosphoglycerate kinase, chloroplastic isoform 1	225464995	1.3.3	PS.calvin cycle.phosphoglycerate kinase
			4.1.11	glycolysis.cytosolic branch.3-phosphoglycerate kinase (PGK)
145	phosphoglucomutase, chloroplastic	225455657	4.1.2	glycolysis.cytosolic branch.phosphoglucomutase (PGM)
			4.2.2	glycolysis.plastid branch.phosphoglucomutase (PGM)
146	uncharacterized protein At1g32220, chloroplastic	225430578	35.2	not assigned.unknown
147	26S protease regulatory subunit 7	225441955	29.5.11.20	protein.degradation.ubiquitin.proteasom
148	linoleate 13S-lipoxygenase 2-1, chloroplastic	225450227	17.7.1.2	hormone metabolism.jasmonate.synthesis-degradation.lipoxygenase
*149	glutamine synthetase cytosolic isozyme 2	225451379	12	N-metabolism
150	thioredoxin reductase 2-like	225431669	21.1	redox.thioredoxin
151	obg-like ATPase 1	225444063	30.5	signalling.G-proteins
152	stress-related protein-like	225437316	16.1	secondary metabolism.isoprenoids
	stress-related protein-like	225437316	20	stress
153	phosphoglycerate kinase, cytosolic	225464999	1.3.3	PS.calvin cycle.phosphoglycerate kinase
			4.1.11	glycolysis.cytosolic branch.3-phosphoglycerate kinase (PGK)
154	aspartic proteinase nepenthesin-1	225470916	27.3.99	RNA.regulation of transcription.unclassified
			29.5.4	protein.degradation.aspartate protease
155	exportin-2-like	359489740	29.3.1	protein.targeting.nucleus
156	proteasome subunit alpha type-7	225431090	17.8.1	hormone metabolism.salicylic acid.synthesis-degradation
			29.4	protein.postranslational modification
			29.5.11.20	protein.degradation.ubiquitin.proteasom
			33.99	development.unspecified
157	eukaryotic translation initiation factor 3 subunit D-like	359497369	29.2.3	protein.synthesis.initiation
158	pyruvate dehydrogenase E1 component subunit beta, mitochondrial-like isoform 1	225425166	8.1.1.1	TCA / organic transformation.TCA.pyruvate DH.E1
159	prohibitin-2 isoform 1	225462272	9.1.1	mitochondrial electron transport / ATP synthesis.NADH-DH (type I).complex I
			31.3	cell.cycle
160	26S proteasome non-ATPase regulatory subunit RPN12A	225426245	29.5.11.20	protein.degradation.ubiquitin.proteasom
161	selT-like protein	225439410	15	metal handling
*162	cysteine proteinase RD19a	225427714	29	Protein
163	uncharacterized protein LOC100255239 (calcium ion binding protein)	225463836	30.3	signalling.calcium
164	KH domain-containing protein At4g18375 isoform 1	225445949	27.4	RNA.RNA binding
			27.5.1.4.1	RNA.silencing.sRNA formation.HEN.KH
			27.3.99	RNA.regulation of transcription.unclassified
165	uncharacterized protein LOC100251600	225459916	35.2	not assigned.unknown
166	ras-related protein RABA2a	225465200	30.5	signalling.G-proteins
167	dehydrogenase/reductase SDR family member 4	359496979	26.8	misc.nitrilases, nitrile lyases, berberine bridge enzymes, reticuline oxidases, troponine reductases
			26.22	misc.short chain dehydrogenase/reductase (SDR)
168	26S proteasome non-ATPase regulatory subunit 4	225431100	29.5.11	protein.degradation.ubiquitin
169	serine/threonine-protein phosphatase BSL3-like	225462440	28.1	DNA.synthesis/chromatin structure
			29.2.4	protein.synthesis.elongation
			29.4	protein.postranslational modification
			29.5.11.4.3.2	protein.degradation.ubiquitin.E3.SCF.FBOX
170	ADP-ribosylation factor 2-like	225432130	29.3.4.99	protein.targeting.secretory pathway.unspecified
			29.4	protein.postranslational modification
171	aspartic proteinase nepenthesin-1-like isoform 2	225465839	27.3.67	RNA.regulation of transcription.putative transcription regulator
172	soluble inorganic pyrophosphatase-like	359476682	23.4.99	nucleotide metabolism.phosphotransfer and pyrophosphatases.misc
173	3-mercaptopyruvate sulfurtransferase	225465012	13.2.5.3	amino acid metabolism.degradation.serine-glycine-cysteine group.cysteine
174	probable glutathione S-transferase parA	225462628	26.9	misc.glutathione S transferases
175	proteasome subunit beta type-5	225425821	29.5.11.20	protein.degradation.ubiquitin.proteasom
176	peptidyl-prolyl cis-trans isomerase CYP20-2, chloroplastic-like	359473789	31.3.1	cell.cycle.peptidylprolyl isomerase
177	transcription factor BTF3	225457458	27.3.50	RNA.regulation of transcription.general transcription
			27.3.67	RNA.regulation of transcription.putative transcription regulator
			34.21	transport.calcium
178	probable inosine-5'-monophosphate dehydrogenase-like	225462285	23.1.2.30	nucleotide metabolism.synthesis.purine.IMP dehydrogenase
179	uncharacterized oxidoreductase At4g09670-like	225468829	35.1	not assigned.no ontology
180	patellin-3-like	359493327	29.3.4.99	protein.targeting.secretory pathway.unspecified
			34.99	transport.misc
181	thiosulfate sulfurtransferase, chloroplastic	225431108	16.4.1	secondary metabolism.N misc.alkaloid-like
			17.5.1	hormone metabolism.ethylene.synthesis-degradation
			26.23	misc.rhodanese
			29.4	protein.postranslational modification
			33.99	development.unspecified
182	pectinesterase 3-like	225441977	10.8.1	cell wall.pectinesterases.PME
183	3-oxoacyl-[acyl-carrier-protein] synthase I, chloroplastic-like	225426280	11.1.3	lipid metabolism.FA synthesis and FA elongation.ketoacyl ACP synthase
184	NADPH:quinone oxidoreductase	225465854	35.1	not assigned.no ontology
185	UDP-glucose flavonoid 3-O-glucosyltransferase 6	225447769	26.2	misc.UDP glucosyl and glucoronyl transferases
186	alanine aminotransferase 2	359482440	13.1.1.3.1	amino acid metabolism.synthesis.central amino acid metabolism.alanine.alanine aminotransferase
187	probable glutathione S-transferase-like	359495384	26.9	misc.glutathione S transferases
			28.1	DNA.synthesis/chromatin structure
			33.99	development.unspecified
188	40S ribosomal protein S20-2 isoform 1	225455513	20.1.7.6	stress.biotic.PR-proteins.proteinase inhibitors
			29.2.1.2.1.20	protein.synthesis.ribosomal protein.eukaryotic.40S subunit.S20
			29.2.2	protein.synthesis.ribosome biogenesis
			29.5.15	protein.degradation.inhibitors
189	succinate-semialdehyde dehydrogenase, mitochondrial-like	225462293	8.1.99	TCA / organic transformation.TCA.misc
			8.2.99	TCA / organic transformation.other organic acid transformations.misc
190	succinate-semialdehyde dehydrogenase, mitochondrial-like	225462297	8.1.99	TCA / organic transformation.TCA.misc
			8.2.99	TCA / organic transformation.other organic acid transformations.misc
191	beta-fructofuranosidase, soluble isoenzyme I-like	225466093	2.2.1.3.3	major CHO metabolism.degradation.sucrose.invertases.vacuolar
192	signal recognition particle receptor subunit beta-like	359473203	29.3.4.99	protein.targeting.secretory pathway.unspecified
193	cytochrome b5		12.1.1	N-metabolism.nitrate metabolism.NR
		225465441	21.2	redox.ascorbate and glutathione
194	probable acetyl-CoA acetyltransferase, cytosolic 2	225447510	13.2.3.5	amino acid metabolism.degradation.aspartate family.lysine
			13.2.4.5	amino acid metabolism.degradation.branched chain group.isoleucine
			13.2.6.3	amino acid metabolism.degradation.aromatic aa.tryptophan
			16.1.2.1	secondary metabolism.isoprenoids.mevalonate pathway.acetyl-CoA C-acyltransferase
195	phospholipase C 3-like isoform 1	359489134	11.9.3.5	lipid metabolism.lipid degradation.lysophospholipases.phosphoinositide phospholipase C
196	26S proteasome non-ATPase regulatory subunit 1-like	59495828	29.5.11.20	protein.degradation.ubiquitin.proteasom
197	NAD-dependent malic enzyme 62 kDa isoform, mitochondrial	225453250	8.2.10	TCA / organic transformation.other organic acid transformations.malic
198	NADH dehydrogenase [ubiquinone] 1 alpha subcomplex subunit 13-B	225437891	35.2	not assigned.unknown
199	uncharacterized protein LOC100265424	225439600	35.1	not assigned.no ontology
200	prohibitin-1, mitochondrial	225452186	9.1.1	mitochondrial electron transport / ATP synthesis.NADH-DH (type I).complex I
			31.2	cell.division
201	putative UDP-glucose flavonoid 3-O-glucosyltransferase 3	225464772	26.2	misc.UDP glucosyl and glucoronyl transferases
202	T-complex protein 1 subunit eta-like	359497202	29.6	protein.folding
203	2-hydroxyacyl-CoA lyase	225462809	5.2	fermentation.PDC
204	60S acidic ribosomal protein P2B isoform 1	225436299	29.2.1.2.2.82	protein.synthesis.ribosomal protein.eukaryotic.60S subunit.P2
			29.2.2	protein.synthesis.ribosome biogenesis
205	glutathione S-transferase DHAR3, chloroplastic	225451397	21.2.1	redox.ascorbate and glutathione.ascorbate
206	adenosylhomocysteinase isoform 1	225433506	13.2.3.4	amino acid metabolism.degradation.aspartate family.methionine
207	2,3-bisphosphoglycerate-independent phosphoglycerate mutase isoform 1	225439064	4.1.12	glycolysis.cytosolic branch.phosphoglycerate mutase
208	putative germin-like protein 2-1	225444103	12.2.2	N-metabolism.ammonia metabolism.glutamine synthetase
			20.2.99	stress.abiotic.unspecified
			27.3.69	RNA.regulation of transcription.SET-domain transcriptional regulator family
			30.3	signalling.calcium
			34.12	transport.metal
209	putative oxidoreductase GLYR1 isoform 1	225468850	7.1.3	OPP.oxidative PP.6-phosphogluconate dehydrogenase
210	serine hydroxymethyltransferase 1	225433510	1.2.5	PS.photorespiration.serine hydroxymethyltransferase
			13.1.5.2	amino acid metabolism.synthesis.serine-glycine-cysteine group.glycine
			25.1	C1-metabolism.glycine hydroxymethyltransferase
211	elongation factor 1-beta 1	359479299	27.3.6	RNA.regulation of transcription.basic helix-loop-helix family (bHLH)
			27.5.2.1	RNA.silencing.RISC formation.RNA helicase
			29.2.4	protein.synthesis.elongation
212	probable S-adenosylmethionine-dependent methyltransferase At5g37990-like	359488227	13.1.3.4.13	amino acid metabolism.synthesis.aspartate family.methionine.methionine S-methyltransferase
		359488227	17.8.1	hormone metabolism.salicylic acid.synthesis-degradation
213	polyubiquitin 4-like	225465609	29.2.1.1.3	protein.synthesis.ribosomal protein.prokaryotic.unknown organellar
			29.2.2	protein.synthesis.ribosome biogenesis
214	methylmalonate-semialdehyde dehydrogenase [acylating], mitochondrial	225429271	13.2.4.3	amino acid metabolism.degradation.branched chain group.valine
215	uncharacterized protein LOC100255676 (aminocarboxymuconate-semialdehyde decarboxylase)	359473791	35.1	not assigned.no ontology
216	ADP-ribosylation factor-like protein 8A	225429011	29.3.4.99	protein.targeting.secretory pathway.unspecified
			29.4	protein.postranslational modification
			30.3	signalling.calcium
217	serine proteinase	225448920	29.5.5	protein.degradation.serine protease
218	proteasome subunit beta type-6	225445670	29.5.11.20	protein.degradation.ubiquitin.proteasom
219	biotin carboxylase 1, chloroplastic-like	225445664	11.1.1.2.4	lipid metabolism.FA synthesis and FA elongation.acetyl CoA carboxylation.heteromeric complex.biotin carboxylase
220	transketolase, chloroplastic-like	359490179	1.3.8	PS.calvin cycle.transketolase
			7.2.1	OPP.non-reductive PP.transketolase
221	uncharacterized protein LOC100260307 isoform 1	359491762	35.1	not assigned.no ontology
222	glucose-6-phosphate 1-dehydrogenase, cytoplasmic isoform	225452196	7.1.1	OPP.oxidative PP.glucose-6-phosphate 1-dehydrogenase (G6PD)
223	dihydrolipoyllysine-residue succinyltransferase component of 2-oxoglutarate dehydrogenase complex 2, mitochondrial	359483352	8.1.1.2	TCA / organic transformation.TCA.pyruvate DH.E2
			8.1.5	TCA / organic transformation.TCA.2-oxoglutarate dehydrogenase
224	nascent polypeptide-associated complex subunit alpha-like	225470846	29.2.4	protein.synthesis.elongation
225	bifunctional polymyxin resistance protein ArnA	225465764	10.1.3	cell wall.precursor synthesis.AXS
			10.1.5	cell wall.precursor synthesis.UXS
226	hypersensitive-induced response protein 4	225455545	35.1	not assigned.no ontology
227	NAD-dependent malic enzyme 59 kDa isoform, mitochondrial	225454087	8.2.10	TCA / organic transformation.other organic acid transformations.malic
228	adenylate kinase B-like	225425838	23.4.1	nucleotide metabolism.phosphotransfer and pyrophosphatases.adenylate kinase
229	elongation factor 2-like isoform 1	225462164	29.2.4	protein.synthesis.elongation
230	protein LURP-one-related 15	225439606	35.2	not assigned.unknown
*231	uricase-2	225464393	12	N-metabolis
232	uncharacterized protein LOC100253185	225443833	35.2	not assigned.unknown
233	glutathione transferase GST 23-like isoform 1	225454633	26.9	misc.glutathione S transferases
			28.1	DNA.synthesis/chromatin structure
			33.99	development.unspecified
234	eukaryotic translation initiation factor 3 subunit H	225433688	29.2.3	protein.synthesis.initiation
235	proteasome subunit alpha type-4 isoform 2	225462543	16.8.4	secondary metabolism.flavonoids.flavonols
			17.5.1	hormone metabolism.ethylene.synthesis-degradation
			29.5.11.20	protein.degradation.ubiquitin.proteasom
236	glucose-6-phosphate 1-dehydrogenase, chloroplastic	225425210	7.1.1	OPP.oxidative PP.glucose-6-phosphate 1-dehydrogenase (G6PD)
			30.11	signalling.light
237	putative germin-like protein 2-1	225444125	12.2.2	N-metabolism.ammonia metabolism.glutamine synthetase
			20.2.99	stress.abiotic.unspecified
			27.3.69	RNA.regulation of transcription.SET-domain transcriptional regulator family
			30.3	signalling.calcium
			34.12	transport.metal
238	erlin-2-B	225423479	35.1	not assigned.no ontology
239	nitrile-specifier protein 5	225447524	16.5.1.3.2	secondary metabolism.sulfur-containing.glucosinolates.degradation.nitrilespecifier protein
			17.7.3	hormone metabolism.jasmonate.induced-regulated-responsive-activated
			26.16	misc.myrosinases-lectin-jacalin
240	putative germin-like protein 2-1	225444107	12.2.2	N-metabolism.ammonia metabolism.glutamine synthetase
			20.2.99	stress.abiotic.unspecified
			27.3.69	RNA.regulation of transcription.SET-domain transcriptional regulator family
			30.3	signalling.calcium
			34.12	transport.metal
241	quercetin 3-O-methyltransferase 1 isoform 1	225453640	16.2.1.9	secondary metabolism.phenylpropanoids.lignin biosynthesis.COMT
			26.6	misc.O-methyl transferases
242	ABC transporter I family member 6, chloroplastic	225464033	29.8	protein.assembly and cofactor ligation
			34.16	transport.ABC transporters and multidrug resistance systems
243	polyubiquitin-C-like	225465623	29.2.1.1.3	protein.synthesis.ribosomal protein.prokaryotic.unknown organellar
			29.2.2	protein.synthesis.ribosome biogenesis
			29.5.11.1	protein.degradation.ubiquitin.ubiquitin
244	V-type proton ATPase catalytic subunit A	225443399	34.1.1	transport.p- and v-ATPases.H+-transporting two-sector ATPase
245	tubulin beta-1 chain isoform 1	225444111	31.1	cell.organisation
246	(+)-neomenthol dehydrogenase-like	359489616	26.22	misc.short chain dehydrogenase/reductase (SDR)
247	tubulin beta-1 chain	225470745	31.1	cell.organisation
248	long chain acyl-CoA synthetase 8	225447498	11.1.9	lipid metabolism.FA synthesis and FA elongation.long chain fatty acid CoA ligase
249	patellin-5 isoform 1	225460394	29.3.4.99	protein.targeting.secretory pathway.unspecified
			34.99	transport.misc
250	polyubiquitin 4-like isoform 1	225465625	29.2.1.1.3	protein.synthesis.ribosomal protein.prokaryotic.unknown organellar
			29.2.2	protein.synthesis.ribosome biogenesis
			29.5.11.1	protein.degradation.ubiquitin.ubiquitin
251	eukaryotic translation initiation factor 4E-1	225462474	29.2.3	protein.synthesis.initiation
252	protease Do-like 1, chloroplastic-like	359493091	29.5.5	protein.degradation.serine protease
253	anthocyanidin 5,3-O-glucosyltransferase-like	225470650	16.10	secondary metabolism.simple phenols
			26.2	misc.UDP glucosyl and glucoronyl transferases
254	2,3-dimethylmalate lyase	225433752	6.9	gluconeogenesis / glyoxylate cycle.isocitrate lyase
			27.3.99	RNA.regulation of transcription.unclassified
255	probable prefoldin subunit 5	225462560	27.3.99	RNA.regulation of transcription.unclassified
256	phosphomannomutase isoform 2	225454105	10.1.21	cell wall.precursor synthesis.phosphomannomutase
257	novel plant SNARE 13	225432169	29.3.4.99	protein.targeting.secretory pathway.unspecified
			31.4	cell.vesicle transport
258	inositol monophosphatase 3	359483459	3.4.5	minor CHO metabolism.myo-inositol.inositol phosphatase
			21.2.1.3	redox.ascorbate and glutathione.ascorbate.L-galactose-1-phosphate phosphatase
			26.2	misc.UDP glucosyl and glucoronyl transferases
			30.3	signalling.calcium
*259	metacaspase-5-like isoform 2	359494652	31	Cell
260	(+)-neomenthol dehydrogenase	225454097	26.22	misc.short chain dehydrogenase/reductase (SDR)
261	vacuolar-sorting receptor 1-like	359481218	29.3.4.3	protein.targeting.secretory pathway.vacuole
262	cysteine proteinase inhibitor 12-like isoform 1	225464047	29.5.3	protein.degradation.cysteine protease
			29.5.3	protein.degradation.cysteine protease
263	quinone oxidoreductase PIG3-like isoform 1	359496324	29.5.15	protein.degradation.inhibitors
264	uncharacterized protein At2g37660, chloroplastic	225440390	29.5	protein.degradation
265	ATP synthase subunit delta', mitochondrial	225453289	9.9	mitochondrial electron transport / ATP synthesis.F1-ATPase
266	uncharacterized protein LOC100267522 (protein translocase)	225455153	29.3.2	protein.targeting.mitochondria
267	clp protease-related protein At4g12060, chloroplastic-like	359490173	29.3.99	protein.targeting.unknown
268	3-oxoacyl-[acyl-carrier-protein] reductase, chloroplastic	225425854	11.1.4	lipid metabolism.FA synthesis and FA elongation.ACP oxoacyl reductase
			26.8	misc.nitrilases, nitrile lyases, berberine bridge enzymes, reticuline oxidases, troponine reductases
			26.22	misc.short chain dehydrogenase/reductase (SDR)
269	fructokinase-2	225433918	2.2.1.1	major CHO metabolism.degradation.sucrose.fructokinase
270	uncharacterized protein LOC100241287	225437924	35.2	not assigned.unknown
*271	phospholipase D alpha 1	225442981	30	Signaling
272	protein SRG1	225453297	16.8.4	secondary metabolism.flavonoids.flavonols
			17.5.1	hormone metabolism.ethylene.synthesis-degradation
273	UDP-glucose 4-epimerase GEPI48	359473928	10.1.2	cell wall.precursor synthesis.UGE
274	dihydroneopterin aldolase-like isoform 1	225437928	25.9	C1-metabolism.dihydroneopterin aldolase
275	cationic peroxidase 1	225439627	26.12	misc.peroxidases
276	adipocyte plasma membrane-associated protein	225468656	16.4.1	secondary metabolism.N misc.alkaloid-like
277	superoxide dismutase [Cu-Zn] isoform 2	225451120	21.6	redox.dismutases and catalases
278	succinyl-CoA ligase [ADP-forming] subunit alpha-1, mitochondrial-like	225457502	8.1.6	TCA / organic transformation.TCA.succinyl-CoA ligase
279	serine carboxypeptidase-like 18	225446024	29.5.5	protein.degradation.serine protease
280	succinate dehydrogenase [ubiquinone] iron-sulfur subunit 1, mitochondrial	225452228	8.1.7	TCA / organic transformation.TCA.succinate dehydrogenase
			29.2.1.1.2.1.14	protein.synthesis.ribosomal protein.prokaryotic.mitochondrion.30S subunit.S14
281	proactivator polypeptide-like 1 isoform 1	225439637	28.1	DNA.synthesis/chromatin structure
282	beta-xylosidase/alpha-L-arabinofuranosidase 2-like	359481045	10.6.1	cell wall.degradation.cellulases and beta-1,4-glucanases
			10.6.2	cell wall.degradation.mannan-xylose-arabinose-fucose
			33.99	development.unspecified
283	protein transport protein SEC23-like	359478005	29.3.4.2	protein.targeting.secretory pathway.golgi
284	40S ribosomal protein SA	225442018	29.2.1.2.1.31	protein.synthesis.ribosomal protein.eukaryotic.40S subunit.SA
			29.2.2	protein.synthesis.ribosome biogenesis
285	uncharacterized aminotransferase y4uB-like	225464809	13.1.1.1.2	amino acid metabolism.synthesis.central amino acid metabolism.GABA.GABA transaminase
			19.3	tetrapyrrole synthesis.GSA
			20.1.3	stress.biotic.signalling
			29.4.1.57	protein.postranslational modification.kinase.receptor like cytoplasmatic kinase VII
			30.2.24	signalling.receptor kinases.S-locus glycoprotein like
286	probable glutathione S-transferase	225466235	26.9	misc.glutathione S transferases
287	2-isopropylmalate synthase 2, chloroplastic-like	359478076	13.1.4.4.1	amino acid metabolism.synthesis.branched chain group.leucine specific.2-isopropylmalate synthase
288	glutathione S-transferase U9-like	225456757	26.9	misc.glutathione S transferases
289	uncharacterized protein LOC100260946	359473856	35.2	not assigned.unknown
290	glutathione S-transferase U9	225456761	26.9	misc.glutathione S transferases
291	methylthioribose kinase	225429289	13.99	amino acid metabolism.misc
			30.11	signalling.light
292	serine/threonine-protein phosphatase 2A regulatory subunit B'' subunit alpha	225453066	29.4	protein.postranslational modification
			30.3	signalling.calcium
293	bifunctional protein FolD	225454113	20.1	stress.biotic
			25.5	C1-metabolism.methylenetetrahydrofolate dehydrogenase and methenyltetrahydrofolate cyclohydrolase
294	uncharacterized protein LOC100258770	225439101	33.99	development.unspecified
295	poly(rC)-binding protein 3-like	225463940	27.4	RNA.RNA binding
			27.5.1.4.1	RNA.silencing.sRNA formation.HEN.KH
296	sulfite oxidase	225451433	12.1.1	N-metabolism.nitrate metabolism.NR
			14.3	S-assimilation.sulfite redox
			14.5	S-assimilation.sulfite oxidase
297	alcohol dehydrogenase class-3-like	359480071	25	C1-metabolism
			26.11.1	misc.alcohol dehydrogenases.cinnamyl alcohol dehydrogenase
298	bifunctional nitrilase/nitrile hydratase NIT4B	225427460	16.5.1.3.3	secondary metabolism.sulfur-containing.glucosinolates.degradation.nitrilase
		225427460	26.8	misc.nitrilases, nitrile lyases, berberine bridge enzymes, reticuline oxidases, troponine reductases
299	succinate dehydrogenase [ubiquinone] flavoprotein subunit 1, mitochondrial isoform 1	225430776	8.1.7	TCA / organic transformation.TCA.succinate dehydrogenase
300	serine carboxypeptidase-like 18-like	225429053	29.5.5	protein.degradation.serine protease
301	pyruvate dehydrogenase E1 component subunit beta	225430650	1.3.8	PS.calvin cycle.transketolase
			8.1.1.1	TCA / organic transformation.TCA.pyruvate DH.E1
			11.1.31	lipid metabolism.FA synthesis and FA elongation.pyruvate DH
302	signal peptidase complex catalytic subunit SEC11C	225443007	29.3.4.99	protein.targeting.secretory pathway.unspecified
303	uncharacterized protein LOC100254416 (pathogenesis-related protein 17)	225429295	20.1.7	stress.biotic.PR-proteins
304	cleavage and polyadenylation specificity factor subunit 5 isoform 1	225454123	35.2	not assigned.unknown
305	dynamin-related protein 3A-like	359494701	26.17	misc.dynamin
306	mitochondrial import receptor subunit TOM20	225451445	29.3.2	protein.targeting.mitochondria
307	pyrophosphate--fructose 6-phosphate 1-phosphotransferase subunit beta-like	359494836	4.2.5	glycolysis.plastid branch.pyrophosphate-fructose-6-P phosphotransferase
*308	L-idonate 5-dehydrogenase	225469314	3	minor CHO metabolism
309	endoplasmin homolog	359485756	20.2.1	stress.abiotic.heat
310	SKP1-like protein 1B isoform 2	225457883	29.5.11.4.3.1	protein.degradation.ubiquitin.E3.SCF.SKP
311	probable serine/threonine-protein kinase At5g41260	225426412	29.4.1.52	protein.postranslational modification.kinase.receptor like cytoplasmatic kinase II
			29.4.1.57	protein.postranslational modification.kinase.receptor like cytoplasmatic kinase VII
			29.5.7	protein.degradation.metalloprotease
312	glyoxysomal fatty acid beta-oxidation multifunctional protein MFP-a	225431755	11.9.4.9	lipid metabolism.lipid degradation.beta-oxidation.multifunctional
313	peroxisomal (S)-2-hydroxy-acid oxidase GLO4	225442052	1.2.2	PS.photorespiration.glycolate oxydase
314	uncharacterized protein At2g34160	225443021	35.2	not assigned.unknown
315	hydroxyacylglutathione hydrolase 3, mitochondrial-like	225462956	13.2.3.2	amino acid metabolism.degradation.aspartate family.threonine
			24.1	biodegradation of xenobiotics.hydroxyacylglutathione hydrolase
316	NADH dehydrogenase [ubiquinone] iron-sulfur protein 1, mitochondrial	225453076	9.1.2	mitochondrial electron transport / ATP synthesis.NADH-DH (type I).localisation not clear
317	V-type proton ATPase subunit E1	225439111	29.2.3	protein.synthesis.initiation
			34.1.1.4	transport.p- and v-ATPases.H+-transporting two-sector ATPase.subunit E
318	bifunctional 3-dehydroquinate dehydratase/shikimate dehydrogenase, chloroplastic	225451146	13.1.6.1.10	amino acid metabolism.synthesis.aromatic aa.chorismate.3-dehydroquinate dehydratase/shikimate dehydrogenase
319	oligopeptidase A-like	359495810	29.5	protein.degradation
320	uncharacterized oxidoreductase ykwC-like	359485993	7.1.3	OPP.oxidative PP.6-phosphogluconate dehydrogenase
321	bifunctional 3-dehydroquinate dehydratase/shikimate dehydrogenase, chloroplastic-like	225451148	13.1.6.1.10	amino acid metabolism.synthesis.aromatic aa.chorismate.3-dehydroquinate dehydratase/shikimate dehydrogenase
322	60S ribosomal protein L11-1-like	225443760	29.2.1.2.2.11	protein.synthesis.ribosomal protein.eukaryotic.60S subunit.L11
			29.2.1.2.2.16	protein.synthesis.ribosomal protein.eukaryotic.60S subunit.L16
			29.2.2	protein.synthesis.ribosome biogenesis
323	calreticulin	225437549	30.3	signalling.calcium
324	AP-2 complex subunit alpha-2	225436363	31.4	cell.vesicle transport
325	glyceraldehyde-3-phosphate dehydrogenase-like	225425884	4.1.8	glycolysis.cytosolic branch.glyceraldehyde 3-phosphate dehydrogenase (GAP-DH)
326	probable glutamyl endopeptidase, chloroplastic-like	359479944	35.2	not assigned.unknown
327	putative 3,4-dihydroxy-2-butanone kinase	225471001	3.5	minor CHO metabolism.others
*328	D-threo-aldose 1-dehydrogenase	225429064	2	major CHO metabolism
329	isocitrate dehydrogenase [NADP]	225466253	8.1.4	TCA / organic transformation.TCA.IDH
330	serine/threonine-protein phosphatase BSL1-like	359479775	28.1	DNA.synthesis/chromatin structure
			29.2.4	protein.synthesis.elongation
			29.4	protein.postranslational modification
			29.5.11.4.3.2	protein.degradation.ubiquitin.E3.SCF.FBOX
331	14 kDa zinc-binding protein-like	225439125	29.4	protein.postranslational modification
332	coatomer subunit epsilon-1 isoform 1	225444159	31.4	cell.vesicle transport
333	ras-related protein RABB1b	225452278	30.5	signalling.G-proteins
334	catalase isozyme 1 isoform 1	359491906	21.6	redox.dismutases and catalases
335	alpha-galactosidase	225463807	3.8.2	minor CHO metabolism.galactose.alpha-galactosidases
336	uncharacterized protein LOC100244219	359489873	35.2	not assigned.unknown
337	uncharacterized protein LOC100249521	225454694	35.2	not assigned.unknown
338	epoxide hydrolase 2	359477248	26.1	misc.misc2
339	bifunctional polymyxin resistance protein ArnA	225436371	10.1.3	cell wall.precursor synthesis.AXS
			10.1.5	cell wall.precursor synthesis.UXS
340	quinone oxidoreductase 1	225443043	26.7	misc.oxidases - copper, flavone etc
341	glutamate decarboxylase 1	225466257	13.1.1.1.1	amino acid metabolism.synthesis.central amino acid metabolism.GABA.glutamate decarboxylase
342	methionine S-methyltransferase-like	225465288	13.1.3.4.13	amino acid metabolism.synthesis.aspartate family.methionine.methionine S-methyltransferase
343	quinone oxidoreductase 1	359482805	26.7	misc.oxidases - copper, flavone etc
344	6-phosphogluconate dehydrogenase, decarboxylating-like isoform 2	225425051	7.1.3	OPP.oxidative PP.6-phosphogluconate dehydrogenase
345	elongation factor Tu, chloroplastic-like isoform 1	225452282	29.2.4	protein.synthesis.elongation
346	3-isopropylmalate dehydratase-like	225439231	8.1.3	TCA / organic transformation.TCA.aconitase
			8.2.3	TCA / organic transformation.other organic acid transformations.aconitase
			16.5.1.1.1.3	secondary metabolism.sulfur-containing.glucosinolates.synthesis.aliphatic.methylthioalkylmalate isomerase large subunit (MAM-IL)
347	FK506-binding protein 2-1	225469328	29.6	protein.folding
			31.3.1	cell.cycle.peptidylprolyl isomerase
348	nodal modulator 1	225437598	35.2	not assigned.unknown
349	universal stress protein A-like protein	225466259	20.2.2	stress.abiotic.cold
			27.3.67	RNA.regulation of transcription.putative transcription regulator
			33.99	development.unspecified
350	dihydrolipoyllysine-residue acetyltransferase component of pyruvate dehydrogenase complex, mitochondrial-like isoform 1	225460716	8.1.1.2	TCA / organic transformation.TCA.pyruvate DH.E2
351	nucleoside diphosphate kinase B isoform 2	225453350	23.4.10	nucleotide metabolism.phosphotransfer and pyrophosphatases.nucleoside diphosphate kinase
352	NADH dehydrogenase [ubiquinone] 1 alpha subcomplex subunit 9, mitochondrial	225437963	9.1.2	mitochondrial electron transport / ATP synthesis.NADH-DH (type I).localisation not clear
353	tropinone reductase 1-like	225440458	26.8	misc.nitrilases, nitrile lyases, berberine bridge enzymes, reticuline oxidases, troponine reductases
354	citrate synthase, mitochondrial	225450299	8.1.2	TCA / organic transformation.TCA.CS
355	14 kDa proline-rich protein DC2.15 isoform 1	225427023	26.21	misc.protease inhibitor/seed storage/lipid transfer protein (LTP) family protein
356	pyridoxal kinase-like	359488203	3.5	minor CHO metabolism.others
357	actin-depolymerizing factor 10	225454162	31.1	cell.organisation
358	transaldolase isoform 1	225425280	7.2.2	OPP.non-reductive PP.transaldolase
359	bifunctional aspartokinase/homoserine dehydrogenase, chloroplastic-like	225460063	13.1.3.6.1.1	amino acid metabolism.synthesis.aspartate family.misc.homoserine.aspartate kinase
			13.1.3.6.1.10	amino acid metabolism.synthesis.aspartate family.misc.homoserine.bifunctional aspartate kinase/homoserine dehydrogenase
360	oligopeptidase A-like	359479399	29.5	protein.degradation
361	putative phosphatidylglycerol/phosphatidylinositol transfer protein DDB_G0282179 isoform 1	225439366	35.1	not assigned.no ontology
362	bifunctional nitrilase/nitrile hydratase NIT4B-like	225463263	16.5.1.3.3	secondary metabolism.sulfur-containing.glucosinolates.degradation.nitrilase
			26.8	misc.nitrilases, nitrile lyases, berberine bridge enzymes, reticuline oxidases, troponine reductases
363	uncharacterized protein LOC100247238	225449748	35.2	not assigned.unknown
364	uncharacterized protein LOC100242213	359488790	35.2	not assigned.unknown
365	succinyl-CoA ligase [ADP-forming] subunit alpha-1, mitochondrial	225465670	8.1.6	TCA / organic transformation.TCA.succinyl-CoA ligase
366	uncharacterized protein LOC100243025	225439699	35.2	not assigned.unknown
367	V-type proton ATPase subunit H-like	225454716	34.1.1.6	transport.p- and v-ATPases.H+-transporting two-sector ATPase.subunit H
368	sucrose synthase 2	225437428	2.2.1.5	major CHO metabolism.degradation.sucrose.Susy
369	nudix hydrolase 3-like	25443237	23.3.3	nucleotide metabolism.salvage.NUDIX hydrolases
370	40S ribosomal protein S12-like isoform 1	225465504	29.2.1.2.1.12	protein.synthesis.ribosomal protein.eukaryotic.40S subunit.S12
			29.2.2	protein.synthesis.ribosome biogenesis
371	tyramine N-feruloyltransferase 4/11-like	225449010	26.24	misc.GCN5-related N-acetyltransferase
372	serine carboxypeptidase-like 18	225429209	29.5.5	protein.degradation.serine protease
373	protein SRG1	225432270	16.8.4	secondary metabolism.flavonoids.flavonols
373	protein SRG1	225432270	17.5.1	hormone metabolism.ethylene.synthesis-degradation
374	golgin candidate 6-like	225465945	29.3.4.2	protein.targeting.secretory pathway.golgi
			31.4	cell.vesicle transport
375	ras-related protein Rab5	225466271	30.5	signalling.G-proteins
376	heat shock 70 kDa protein, mitochondrial-like	359496771	20.1.5	stress.biotic.regulation of transcription
			20.2.1	stress.abiotic.heat
			27.3.3	RNA.regulation of transcription.AP2/EREBP, APETALA2/ethylene-responsive element binding protein family
377	mitochondrial outer membrane protein porin of 36 kDa	225446066	34.2	transport.sugars
			34.18	transport.unspecified anions
			34.20	transport.porins
378	hypersensitive-induced response protein 1 isoform 1	225456674	20.1.99	stress.biotic.misc
379	LL-diaminopimelate aminotransferase, chloroplastic	225429094	13.1.3.5.3	amino acid metabolism.synthesis.aspartate family.lysine.LL-diaminopimelic acid aminotransferase
			13.1.6.2	amino acid metabolism.synthesis.aromatic aa.phenylalanine and tyrosine
380	adenosine kinase 2	225449016	23.3.2.1	nucleotide metabolism.salvage.nucleoside kinases.adenosine kinase
381	probable mannitol dehydrogenase	225469754	16.2.1.10	secondary metabolism.phenylpropanoids.lignin biosynthesis.CAD
382	uncharacterized protein At4g14100	359473842	35.2	not assigned.unknown
383	probable glutathione S-transferase parC-like isoform 1	359494273	26.9	misc.glutathione S transferases
384	dolichyl-diphosphooligosaccharide--protein glycosyltransferase subunit 2-like	359480291	33.99	development.unspecified
385	probable phospholipid hydroperoxide glutathione peroxidase 6, mitochondrial isoform 1	225426403	21.2.2	redox.ascorbate and glutathione.glutathione
386	pyruvate decarboxylase isozyme 2	225439520	5.2	fermentation.PDC
387	pre-mRNA-processing factor 39-like	225437987	35.1.41	not assigned.no ontology.hydroxyproline rich proteins
388	probable methylenetetrahydrofolate reductase-like	225436253	25.6	C1-metabolism.methylenetetrahydrofolate reductase
389	4-coumarate--CoA ligase 1 isoform 1	225446080	16.2.1.3	secondary metabolism.phenylpropanoids.lignin biosynthesis.4CL
390	salutaridine reductase-like	359479424	26.22	misc.short chain dehydrogenase/reductase (SDR)
391	3-oxoacyl-[acyl-carrier-protein] synthase I, chloroplastic-like	359483854	26.22	misc.short chain dehydrogenase/reductase (SDR)
392	aldo-keto reductase family 4 member C9-like	225440478	3.5	minor CHO metabolism.others
			16.8.2	secondary metabolism.flavonoids.chalcones
393	probable glutathione peroxidase 8	225426405	21.2.2	redox.ascorbate and glutathione.glutathione
394	momilactone A synthase-like	225437701	26.22	misc.short chain dehydrogenase/reductase (SDR)
*395	5'-methylthioadenosine/S-adenosylhomocysteine nucleosidase 1 isoform 1	359475061	12	N-metabolis
396	minor allergen Alt a 7-like	225430832	11.8	lipid metabolism.exotics (steroids, squalene etc)
			26.8	misc.nitrilases, nitrile lyases, berberine bridge enzymes, reticuline oxidases, troponine reductases
			27.3.99	RNA.regulation of transcription.unclassified
397	fumarate hydratase 1, mitochondrial	225437455	8.1.8	TCA / organic transformation.TCA.fumarase
398	glutathione S-transferase zeta class-like isoform 1	225465322	26.9	misc.glutathione S transferases
399	staphylococcal nuclease domain-containing protein 1	225447723	27.3.73	RNA.regulation of transcription.Zn-finger(CCHC)
400	probable Xaa-Pro aminopeptidase P	225430834	29.5	protein.degradation
401	nicalin-1	225464882	29.2.3	protein.synthesis.initiation
402	eukaryotic translation initiation factor 5A	225468027	29.2.3	protein.synthesis.initiation
403	40S ribosomal protein S10-like	359490605	29.2.1.2.1.10	protein.synthesis.ribosomal protein.eukaryotic.40S subunit.S10
			29.2.2	protein.synthesis.ribosome biogenesis
404	lactoylglutathione lyase	359483362	13.2.3.2	amino acid metabolism.degradation.aspartate family.threonine
			24.2	biodegradation of xenobiotics.lactoylglutathione lyase
405	probable glycerol kinase isoform 1	225463623	11.5.1	lipid metabolism.glycerol metabolism.glycerol kinase
406	14-3-3-like protein D-like	359483716	30.7	signalling.14-3-3 proteins
407	peptidyl-prolyl cis-trans isomerase CYP20-3, chloroplastic-like isoform 1	359480225	31.3.1	cell.cycle.peptidylprolyl isomerase
408	malonyl-CoA-acyl carrier protein transacylase, mitochondrial	225434451	11.1.1	lipid metabolism.FA synthesis and FA elongation.acetyl CoA carboxylation
			11.1.2	lipid metabolism.FA synthesis and FA elongation.acetyl CoA transacylase
409	uracil phosphoribosyltransferase	225440492	23.3.1.3	nucleotide metabolism.salvage.phosphoribosyltransferases.uracil phosphoribosyltransferase (UPP)
410	germin-like protein 9-3	225464912	15.2	metal handling.binding, chelation and storage
			20.2.99	stress.abiotic.unspecified
411	germin-like protein 9-3	225464914	15.2	metal handling.binding, chelation and storage
			20.2.99	stress.abiotic.unspecified
412	S-norcoclaurine synthase	225454743	35.2	not assigned.unknown
413	delta-1-pyrroline-5-carboxylate dehydrogenase 12A1, mitochondrial-like	225456697	13.1.2.2	amino acid metabolism.synthesis.glutamate family.proline
			13.2.2.2	amino acid metabolism.degradation.glutamate family.proline
			13.2.2.3	amino acid metabolism.degradation.glutamate family.arginine
414	probable 6-phosphogluconolactonase 4, chloroplastic	225455268	7.1.2	OPP.oxidative PP.6-phosphogluconolactonase
415	calnexin homolog 1	225425320	30.3	signalling.calcium
416	strictosidine synthase 1	225441250	16.4.1	secondary metabolism.N misc.alkaloid-like
417	coatomer subunit zeta-1-like isoform 1	225463398	29.3.4.99	protein.targeting.secretory pathway.unspecified
			31.4	cell.vesicle transport
418	putative GDP-L-fucose synthase 2-like	225445759	10.1.8	cell wall.precursor synthesis.GER
419	cytochrome b5 isoform 1	225455278	12.1.1	N-metabolism.nitrate metabolism.NR
			21.2	redox.ascorbate and glutathione
420	uncharacterized protein LOC100242710	225457608	35.2	not assigned.unknown
421	15 kDa selenoprotein-like	225434108	35.1	not assigned.no ontology
422	actin-depolymerizing factor 1-like	225439733	31.1	cell.organisation
423	probable xyloglucan endotransglucosylase/hydrolase protein 30-like	225453754	10.6.2	cell wall.degradation.mannan-xylose-arabinose-fucose
			10.7	cell wall.modification
424	major allergen Pru ar 1	225431840	20.1.7	stress.biotic.PR-proteins
			27.1.19	RNA.processing.ribonucleases
			34.16	transport.ABC transporters and multidrug resistance systems
425	riboflavin synthase alpha chain	225446349	18.3.2	Co-factor and vitamine metabolism.riboflavin.riboflavin synthase
426	programmed cell death protein 5-like	225463408	35.1	not assigned.no ontology
427	probable inactive purple acid phosphatase 1-like	359472541	26.13	misc.acid and other phosphatases
			27.2	RNA.transcription
428	phosphoglucomutase-like	359486666	4.2.2	glycolysis.plastid branch.phosphoglucomutase (PGM)
429	uncharacterized protein LOC100244246 (nucleic acid binding protein, putative)	225454759	27.4	RNA.RNA binding
430	DNA-directed RNA polymerases I, II, and III subunit rpabc3 isoform 1	225434042	27.2	RNA.transcription
431	uncharacterized protein LOC100244433	225457620	35.2	not assigned.unknown
432	enolase 1, chloroplastic-like	225455784	4.1.13	glycolysis.cytosolic branch.enolase
433	60S ribosomal protein L12	225449052	15.2	metal handling.binding, chelation and storage
			29.2.1.2.2.12	protein.synthesis.ribosomal protein.eukaryotic.60S subunit.L12
			29.2.2	protein.synthesis.ribosome biogenesis
*434	superoxide dismutase [Cu-Zn], chloroplastic	225436450	21	redox
435	NADH-cytochrome b5 reductase 1	225439170	12.1.1	N-metabolism.nitrate metabolism.NR
			21.99	redox.misc
436	auxin-binding protein ABP19a-like	225442131	20.2.99	stress.abiotic.unspecified
437	probable xyloglucan endotransglucosylase/hydrolase protein B	225425332	10.7	cell wall.modification
438	major allergen Pru av 1	225431850	20.1.7	stress.biotic.PR-proteins
			27.1.19	RNA.processing.ribonucleases
			34.16	transport.ABC transporters and multidrug resistance systems
*439	probable aquaporin PIP2-5	225449054	34	transport
440	major allergen Pru av 1	225431852	20.1.7	stress.biotic.PR-proteins
			27.1.19	RNA.processing.ribonucleases
			34.16	transport.ABC transporters and multidrug resistance systems
441	uncharacterized protein LOC100263471	225438019	27.4	RNA.RNA binding
442	peptidyl-prolyl cis-trans isomerase isoform 1	225457957	26.8	misc.nitrilases, nitrile lyases, berberine bridge enzymes, reticuline oxidases, troponine reductases
			31.3.1	cell.cycle.peptidylprolyl isomerase
443	triosephosphate isomerase, chloroplastic-like isoform 1	225427917	1.3.5	PS.calvin cycle.TPI
444	profilin-1 isoform 1	225429394	31.1	cell.organisation
445	(+)-neomenthol dehydrogenase-like isoform 2	359479195	26.22	misc.short chain dehydrogenase/reductase (SDR)
446	eukaryotic translation initiation factor 3 subunit K	225444609	29.2.3	protein.synthesis.initiation
447	RAN GTPase-activating protein 1 isoform 2	225436920	30.5	signalling.G-proteins
448	phosphoribosylformylglycinamidine cyclo-ligase, chloroplastic/mitochondrial	225437507	23.1.2.5	nucleotide metabolism.synthesis.purine.AIR synthase
449	serine carboxypeptidase II-2	225445780	29.5.5	protein.degradation.serine protease
450	sucrose synthase	25444613	2.2.1.5	major CHO metabolism.degradation.sucrose.Susy
451	translocon-associated protein subunit alpha	225427923	35.1	not assigned.no ontology
452	gamma-interferon-inducible lysosomal thiol reductase isoform 1	225434490	35.1	not assigned.no ontology
453	peroxidase 72	225431269	26.12	misc.peroxidases
454	phosphate carrier protein, mitochondrial	225451581	27.1	RNA.processing
455	glutathione S-transferase U10-like	359473386	26.9	misc.glutathione S transferases
456	U2 small nuclear ribonucleoprotein A'	225425356	27.1.1	RNA.processing.splicing
457	HVA22-like protein a	225456735	17.1.3	hormone metabolism.abscisic acid.induced-regulated-responsive-activated
458	glutathione S-transferase U8	359481718	26.9	misc.glutathione S transferases
			28.1	DNA.synthesis/chromatin structure
			33.99	development.unspecified
*459	malate dehydrogenase, mitochondrial	225443845	8	TCA / organic transformation
460	pyruvate decarboxylase isozyme 1	225443847	5.2	fermentation.PDC
461	V-type proton ATPase subunit C	225451579	34.1	transport.p- and v-ATPases
462	ubiquitin-activating enzyme E1 1	59478703	29.5.11.2	protein.degradation.ubiquitin.E1
463	exportin-1 isoform 1	225454813	29.3.1	protein.targeting.nucleus
464	bis(5'-adenosyl)-triphosphatase-like	359478482	26.1	misc.misc2
465	universal stress protein A-like protein	225440536	20.2.2	stress.abiotic.cold
			33.99	development.unspecified
466	cysteine proteinase RD19a isoform 1	225431287	29.5.3	protein.degradation.cysteine protease
467	GTP-binding protein SAR1A	225437537	30.5	signalling.G-proteins
468	cysteine synthase	225451233	13.1.5.3.1	amino acid metabolism.synthesis.serine-glycine-cysteine group.cysteine.OASTL
469	uncharacterized protein LOC100265752	225444549	35.2	not assigned.unknown
470	cucumisin-like	225426745	29.5.1	protein.degradation.subtilases
471	glutathione S-transferase L3-like	225439775	26.9	misc.glutathione S transferases
472	succinyl-CoA ligase [ADP-forming] subunit beta, mitochondrial	225438067	8.1.6	TCA / organic transformation.TCA.succinyl-CoA ligase
			29.4	protein.postranslational modification
473	6-phosphogluconate dehydrogenase, decarboxylating-like	225426063	7.1.3	OPP.oxidative PP.6-phosphogluconate dehydrogenase
474	cysteine synthase isoform 2	225451235	13.1.5.3.1	amino acid metabolism.synthesis.serine-glycine-cysteine group.cysteine.OASTL
475	probable NADH dehydrogenase [ubiquinone] 1 alpha subcomplex subunit 5, mitochondrial	225464631	9.1.2	mitochondrial electron transport / ATP synthesis.NADH-DH (type I).localisation not clear
476	lysosomal alpha-mannosidase-like	359488553	26.3.3	misc.gluco-, galacto- and mannosidases.alpha-mannosidase
			26.3.3	misc.gluco-, galacto- and mannosidases.alpha-mannosidase
477	DNA damage-inducible protein 1	225462066	30.5	signalling.G-proteins
478	leucine aminopeptidase 2, chloroplastic isoform 1	225445867	29.5	protein.degradation
479	protein SGT1 homolog	225464635	20.1.3	stress.biotic.signalling
			29.4	protein.postranslational modification
480	coatomer subunit delta	359473067	31.4	cell.vesicle transport
481	serine/threonine-protein phosphatase 2A 65 kDa regulatory subunit A beta isoform	225455902	29.4	protein.postranslational modification
482	glutaredoxin	225452402	21.4	redox.glutaredoxins
483	pyrophosphate--fructose 6-phosphate 1-phosphotransferase subunit alpha-like	225457674	4.1.5	glycolysis.cytosolic branch.pyrophosphate-fructose-6-P phosphotransferase
484	lactoylglutathione lyase isoform 1	225436504	13.2.3.2	amino acid metabolism.degradation.aspartate family.threonine
			24.2	biodegradation of xenobiotics.lactoylglutathione lyase
485	glutathione S-transferase L3	225439785	26.9	misc.glutathione S transferases
486	4-coumarate--CoA ligase-like 7	225436506	16.2.1.3	secondary metabolism.phenylpropanoids.lignin biosynthesis.4CL
487	3-isopropylmalate dehydrogenase, chloroplastic	225448085	13.1.4.4.3	amino acid metabolism.synthesis.branched chain group.leucine specific.3-isopropylmalate dehydrogenase
			16.5.1.1.1.5	secondary metabolism.sulfur-containing.glucosinolates.synthesis.aliphatic.methylthioalkylmalate dehydrogenase (MAM-DH)
488	calcyclin-binding protein	225443859	35.1	not assigned.no ontology
489	5-methyltetrahydropteroyltriglutamate--homocysteine methyltransferase	225439223	13.1.3.4.3	amino acid metabolism.synthesis.aspartate family.methionine.methionine synthase
490	cytochrome b-c1 complex subunit Rieske, mitochondrial	225451621	9.5	mitochondrial electron transport / ATP synthesis.cytochrome c reductase
491	probable plastid-lipid-associated protein 3, chloroplastic-like	25427112	31.1	cell.organisation
492	guanine deaminase	225451245	23.2	nucleotide metabolism.degradation
			23.5.3	nucleotide metabolism.deoxynucleotide metabolism.cytosine deaminase
493	hypersensitive-induced response protein 1	225424906	20.1.99	stress.biotic.misc
494	protein disulfide isomerase-like 2-3	225447176	21.1	redox.thioredoxin
495	tyrosine aminotransferase	225446437	13.1.6.4	amino acid metabolism.synthesis.aromatic aa.tyrosine
			13.2.6.2	amino acid metabolism.degradation.aromatic aa.tyrosine
			16.1.3	secondary metabolism.isoprenoids.tocopherol biosynthesis
			16.5.1.1.4.2	secondary metabolism.sulfur-containing.glucosinolates.synthesis.shared.alkylthiohydroximate C-S lyase
			17.2.1	hormone metabolism.auxin.synthesis-degradation
			17.7.3	hormone metabolism.jasmonate.induced-regulated-responsive-activated
496	alanine--glyoxylate aminotransferase 2 homolog 1, mitochondrial	225438605	13.1.1.3.11	amino acid metabolism.synthesis.central amino acid metabolism.alanine.alanine-glyoxylate aminotransferase
			13.2.4.1	amino acid metabolism.degradation.branched chain group.shared
			19.3	tetrapyrrole synthesis.GSA
497	UPF0510 protein INM02-like	225430906	35.2	not assigned.unknown
498	importin subunit beta-1-like	225455336	29.3.1	protein.targeting.nucleus
499	cell division protein ftsZ homolog 1, chloroplastic-like	225460837	31.2	cell.division
500	mitochondrial outer membrane protein porin of 36 kDa isoform 1	225424908	18.5.2.1	Co-factor and vitamine metabolism.folate and vitamine K.vitamine K.isochorismate synthase
			34.2	transport.sugars
			34.20	transport.porins
501	20 kDa chaperonin, chloroplastic	225444649	20.2.1	stress.abiotic.heat
			29.6	protein.folding
502	UDP-glycosyltransferase 85A1	225449282	17.4.1	hormone metabolism.cytokinin.synthesis-degradation
			26.2	misc.UDP glucosyl and glucoronyl transferases
			29.4	protein.postranslational modification
503	uncharacterized protein LOC100252201 isoform 1	225437569	35.2	not assigned.unknown
504	uncharacterized protein LOC100243555	225441609	35.2	not assigned.unknown
505	stomatin-like protein 2	225442194	35.1	not assigned.no ontology
506	60S acidic ribosomal protein P0	225449110	29.2.1.2.2.80	protein.synthesis.ribosomal protein.eukaryotic.60S subunit.P0
			29.2.2	protein.synthesis.ribosome biogenesis
507	dihydrolipoyl dehydrogenase	225431914	8.1.1.3	TCA / organic transformation.TCA.pyruvate DH.E3
			11.1.31	lipid metabolism.FA synthesis and FA elongation.pyruvate DH
			21.2.2	redox.ascorbate and glutathione.glutathione
508	biotin carboxyl carrier protein of acetyl-CoA carboxylase 1, chloroplastic	359476751	11.1.1.2.3	lipid metabolism.FA synthesis and FA elongation.acetyl CoA carboxylation.heteromeric complex.biotin carboxyl carrier protein
			18.6	Co-factor and vitamine metabolism.biotin
509	cell division cycle protein 48 homolog	225436524	29.5.9	protein.degradation.AAA type
			29.5.11.20	protein.degradation.ubiquitin.proteasom
			31.2	cell.division
510	bifunctional aspartate aminotransferase and glutamate/aspartate-prephenate aminotransferase	225438653	29.5.9	protein.degradation.AAA type
			29.5.11.20	protein.degradation.ubiquitin.proteasom
			31.2	cell.division
511	26S proteasome non-ATPase regulatory subunit 11 isoform 2	225451255	29.5.11.20	protein.degradation.ubiquitin.proteasom
512	26S proteasome non-ATPase regulatory subunit 2 1A	225446449	29.5.11.20	protein.degradation.ubiquitin.proteasom
513	putative germin-like protein 2-1	225454930	12.2.2	N-metabolism.ammonia metabolism.glutamine synthetase
			20.2.99	stress.abiotic.unspecified
			27.3.69	RNA.regulation of transcription.SET-domain transcriptional regulator family
			30.3	signalling.calcium
			34.12	transport.metal
514	l-Ala-D/L-Glu epimerase		26.1	misc.misc2
515	ATP-dependent Clp protease proteolytic subunit 5, chloroplastic isoform 1	225437581	26.28	misc.GDSL-motif lipase
			29.5.5	protein.degradation.serine protease
516	ferritin-3, chloroplastic	225448548	15.2	metal handling.binding, chelation and storage
517	protein PHLOEM PROTEIN 2-LIKE A9	225423690	35.1	not assigned.no ontology
518	serine hydroxymethyltransferase, mitochondrial	225429452	1.2.5	PS.photorespiration.serine hydroxymethyltransferase
			13.1.5.2	amino acid metabolism.synthesis.serine-glycine-cysteine group.glycine
			25.1	C1-metabolism.glycine hydroxymethyltransferase
519	elongation factor 1-alpha	225449120	29.2.4	protein.synthesis.elongation
*520	glucan endo-1,3-beta-glucosidase, basic vacuolar isoform	225431926	10	cell wall
521	RNA-binding protein Musashi homolog 2	225460542	27.4	RNA.RNA binding
522	cucumisin-like	359486591	29.5.1	protein.degradation.subtilases
523	50S ribosomal protein L12, chloroplastic	225452430	29.2.1.1.1.2.12	protein.synthesis.ribosomal protein.prokaryotic.chloroplast.50S subunit.L12
			29.2.1.1.3	protein.synthesis.ribosomal protein.prokaryotic.unknown organellar
524	DNA-damage-repair/toleration protein DRT102-like isoform 1	225451267	28.2	DNA.repair
525	zeta-carotene desaturase, chloroplastic/chromoplastic	359487812	16.1.4.3	secondary metabolism.isoprenoids.carotenoids.zeta-carotene desaturase
526	subtilisin-like protease isoform 1	225460544	29.5.1	protein.degradation.subtilases
527	ruBisCO large subunit-binding protein subunit alpha, chloroplastic-like	359479362	1.3.13	PS.calvin cycle.rubisco interacting
			29.6	protein.folding
528	probable cinnamyl alcohol dehydrogenase 1-like	225426492	15.2	metal handling.binding, chelation and storage
			16.2.1.10	secondary metabolism.phenylpropanoids.lignin biosynthesis.CAD
529	GDSL esterase/lipase 5	225444605	26.28	misc.GDSL-motif lipase
530	bifunctional 3-dehydroquinate dehydratase/shikimate dehydrogenase, chloroplastic-like	359477446	13.1.6.1.10	amino acid metabolism.synthesis.aromatic aa.chorismate.3-dehydroquinate dehydratase/shikimate dehydrogenase
531	uncharacterized protein LOC100263132 (plasma membrane associated protein-like)	225432494	34.99	transport.misc
532	mitochondrial uncoupling protein 3	225440590	9.8	mitochondrial electron transport / ATP synthesis.uncoupling protein
			34.9	transport.metabolite transporters at the mitochondrial membrane
533	ATP synthase subunit beta, mitochondrial-like	225449132	9.9	mitochondrial electron transport / ATP synthesis.F1-ATPase
534	NADH dehydrogenase [ubiquinone] iron-sulfur protein 7, mitochondrial	225429464	1.1.6	PS.lightreaction.NADH DH
		225429464	1.1.40	PS.lightreaction.cyclic electron flow-chlororespiration
			9.1.2	mitochondrial electron transport / ATP synthesis.NADH-DH (type I).localisation not clear
535	probable carboxylesterase 15	225436091	24	biodegradation of xenobiotics
536	xylose isomerase-like	359485034	3.5.1	minor CHO metabolism.others.xylose isomerase
537	uncharacterized protein LOC100253453	359495228	27.2	RNA.transcription
538	ras-related protein RABA1f	225443554	30.5	signalling.G-proteins
539	ADP-ribosylation factor 1	225446168	29.3.4.99	protein.targeting.secretory pathway.unspecified
540	glycine-rich protein 2-like	225427973	20.2.2	stress.abiotic.cold
			27.3.75	RNA.regulation of transcription.GRP
541	universal stress protein A-like protein isoform 1	225431940	20.2.2	stress.abiotic.cold
542	glutathione transferase GST 23-like	359481432	26.9	misc.glutathione S transferases
			28.1	DNA.synthesis/chromatin structure
			33.99	development.unspecified
543	peptidyl-prolyl cis-trans isomerase CYP20-1	225434588	31.3.1	cell.cycle.peptidylprolyl isomerase
544	uncharacterized protein LOC100248935	225431334	35.2	not assigned.unknown
545	uncharacterized protein yqjG (glutathione transferase)	225423714	26.9	misc.glutathione S transferases
546	20 kDa chaperonin, chloroplastic	225455948	20.2.1	stress.abiotic.heat
			29.6	protein.folding
547	dihydrolipoyllysine-residue acetyltransferase component 3 of pyruvate dehydrogenase complex, mitochondrial	225442225	8.1.1.2	TCA / organic transformation.TCA.pyruvate DH.E2
548	aquaporin TIP2-3	359495982	34.19.2	transport.major intrinsic proteins.TIP
549	isopentenyl-diphosphate Delta-isomerase I-like	225430939	16.1.2.7	secondary metabolism.isoprenoids.mevalonate pathway.isopentenyl pyrophosphate:dimethyllallyl pyrophosphate isomerase
550	long chain acyl-CoA synthetase 7, peroxisomal	225432604	11.1.9	lipid metabolism.FA synthesis and FA elongation.long chain fatty acid CoA ligase
551	carbonic anhydrase, chloroplastic	225452452	8.3	TCA / organic transformation.carbonic anhydrases
			16.99	secondary metabolism.unspecified
552	regulator of ribonuclease-like protein 2	225430941	25	C1-metabolism
553	transmembrane protein 111	225469994	35.2	not assigned.unknown
554	adenosylhomocysteinase-like isoform 1	225456806	13.2.3.4	amino acid metabolism.degradation.aspartate family.methionine
555	linoleate 9S-lipoxygenase 5, chloroplastic	225432618	17.7.1.2	hormone metabolism.jasmonate.synthesis-degradation.lipoxygenase
556	mitochondrial import inner membrane translocase subunit tim23-like	225442227	11.9.2.1	lipid metabolism.lipid degradation.lipases.triacylglycerol lipase
			29.3.2	protein.targeting.mitochondria
557	REF/SRPP-like protein At1g67360-like	225425424	16.1	secondary metabolism.isoprenoids
558	adipocyte plasma membrane-associated protein-like isoform 1	225436102	16.4.1	secondary metabolism.N misc.alkaloid-like
559	aldehyde dehydrogenase family 7 member A1	225444704	5.1	fermentation.LDH
			5.10	fermentation.aldehyde dehydrogenase
			8.2.99	TCA / organic transformation.other organic acid transformations.misc
			20.2.1	stress.abiotic.heat
560	PRA1 family protein B4-like	225448578	30.5	signalling.G-proteins
			31.4	cell.vesicle transport
561	eukaryotic initiation factor 4A-11	225429488	27.1.2	RNA.processing.RNA helicase
			28.1	DNA.synthesis/chromatin structure
			29.2.3	protein.synthesis.initiation
562	proteasome subunit alpha type-2-B	225423722	29.5.11.20	protein.degradation.ubiquitin.proteasom
563	aconitate hydratase 2, mitochondrial	225460961	8.1.3	TCA / organic transformation.TCA.aconitase
564	biotin carboxyl carrier protein of acetyl-CoA carboxylase-like	359486366	11.1.1	lipid metabolism.FA synthesis and FA elongation.acetyl CoA carboxylation
565	proteasome subunit alpha type-7	225428005	17.8.1	hormone metabolism.salicylic acid.synthesis-degradation
566	germin-like protein 9-3	225446728	15.2	metal handling.binding, chelation and storage
			20.2.99	stress.abiotic.unspecified
567	ATP-citrate synthase beta chain protein 2	225431960	8.2.11	TCA / organic transformation.other organic acid transformations.atp-citrate lyase
568	8-hydroxyquercetin 8-O-methyltransferase	225446489	16.2	secondary metabolism.phenylpropanoids
			26.6	misc.O-methyl transferases
569	8-hydroxyquercetin 8-O-methyltransferase	225446491	16.2	secondary metabolism.phenylpropanoids
			26.6	misc.O-methyl transferases
570	L-ascorbate peroxidase 3, peroxisomal	225428009	21.2.1	redox.ascorbate and glutathione.ascorbate
571	probable ribose-5-phosphate isomerase	225451299	1.3.10	PS.calvin cycle.Rib5P Isomerase
			7.2.4	OPP.non-reductive PP.ribose 5-phosphate isomerase
572	myricetin O-methyltransferase	225446496	16.2	secondary metabolism.phenylpropanoids
			26.6	misc.O-methyl transferases
573	PITH domain-containing protein At3g04780	225451301	33.1	development.storage proteins
574	40S ribosomal protein S7 isoform 1	225455966	29.2.1.2.1.7	protein.synthesis.ribosomal protein.eukaryotic.40S subunit.S7
			29.2.2	protein.synthesis.ribosome biogenesis
575	mitochondrial import inner membrane translocase subunit TIM22	225441395	29.3.2	protein.targeting.mitochondria
576	2-C-methyl-D-erythritol 2,4-cyclodiphosphate synthase, chloroplastic-like	225426150	16.1.1.5	secondary metabolism.isoprenoids.non-mevalonate pathway.MCS
*577	probable ornithine aminotransferase	225443914	13	amino acid metabolism
578	formate dehydrogenase, mitochondrial	225452472	25.10	C1-metabolism.formate dehydrogenase
579	probable splicing factor 3A subunit 1-like	225423737	27.1	RNA.processing
			29.5.11	protein.degradation.ubiquitin
580	acetyl-coenzyme A synthetase, cytoplasmic	225451691	11.1.8	lipid metabolism.FA synthesis and FA elongation.acyl CoA ligase
581	uncharacterized protein At4g28440	225452474	27.3.99	RNA.regulation of transcription.unclassified
		225452474	28.99	DNA.unspecified
582	clavaminate synthase-like protein At3g21360	225423851	35.2	not assigned.unknown
583	thiol protease aleurain-like isoform 1	225444726	29.5.3	protein.degradation.cysteine protease
584	carotenoid 9,10(9',10')-cleavage dioxygenase 1-like	225450105	16.1.4.10	secondary metabolism.isoprenoids.carotenoids.carotenoid cleavage dioxygenase
			17.1.1.1.10	hormone metabolism.abscisic acid.synthesis-degradation.synthesis.9-cis-epoxycarotenoid dioxygenase
585	malate dehydrogenase, cytoplasmic	359480275	8.2.9	TCA / organic transformation.other organic acid transformations.cyt MDH
		359480275	29.2.1.2.1.21	protein.synthesis.ribosomal protein.eukaryotic.40S subunit.S21
		359480275	29.2.2	protein.synthesis.ribosome biogenesis
586	monodehydroascorbate reductase, chloroplastic	359474156	21.2.1	redox.ascorbate and glutathione.ascorbate
587	malate dehydrogenase, cytoplasmic	225438145	8.2.9	TCA / organic transformation.other organic acid transformations.cyt MDH
			29.2.1.2.1.21	protein.synthesis.ribosomal protein.eukaryotic.40S subunit.S21
			29.2.2	protein.synthesis.ribosome biogenesis
588	elongation factor 1-gamma-like	359493457	29.2.4	protein.synthesis.elongation
589	uncharacterized protein LOC100259454	225429462	27.4	RNA.RNA binding
590	31 kDa ribonucleoprotein, chloroplastic	225456840	27.3.99	RNA.regulation of transcription.unclassified
			27.4	RNA.RNA binding
591	auxin-induced protein PCNT115 isoform 1	225451316	17.2.3	hormone metabolism.auxin.induced-regulated-responsive-activated
			26.10	misc.cytochrome P450
592	peptide methionine sulfoxide reductase B5-like	225432466	27.3.67	RNA.regulation of transcription.putative transcription regulator
593	probable 26S proteasome non-ATPase regulatory subunit 7	225440638	29.5.11.20	protein.degradation.ubiquitin.proteasom
594	enoyl-[acyl-carrier-protein] reductase [NADH], chloroplastic-like	225441423	11.1.6	lipid metabolism.FA synthesis and FA elongation.enoyl ACP reductase
595	alpha-1,4 glucan phosphorylase L isozyme, chloroplastic/amyloplastic-like	359489019	2.2.2.2	major CHO metabolism.degradation.starch.starch phosphorylase
596	60S acidic ribosomal protein P1-1 isoform 1	225426544	27.1.1	RNA.processing.splicing
			29.2.1.2.2.81	protein.synthesis.ribosomal protein.eukaryotic.60S subunit.P1
			29.2.2	protein.synthesis.ribosome biogenesis
597	stromal 70 kDa heat shock-related protein, chloroplastic-like	225456004	20.1.5	stress.biotic.regulation of transcription
			20.2.1	stress.abiotic.heat
			27.3.3	RNA.regulation of transcription.AP2/EREBP, APETALA2/ethylene-responsive element binding protein family
598	proteasome subunit beta type-1	225453909	17.6.3	hormone metabolism.gibberelin.induced-regulated-responsive-activated
			26.10	misc.cytochrome P450
			29.5.11.20	protein.degradation.ubiquitin.proteasom
599	nitrogen regulatory protein P-II homolog	225437667	30.1.1	signalling.in sugar and nutrient physiology.misc
600	40S ribosomal protein S12	225445883	29.2.1.2.1.12	protein.synthesis.ribosomal protein.eukaryotic.40S subunit.S12
		225445883	29.2.2	protein.synthesis.ribosome biogenesis
601	2-oxoglutarate dehydrogenase, mitochondrial-like	359486641	8.1.5	TCA / organic transformation.TCA.2-oxoglutarate dehydrogenase
602	eukaryotic translation initiation factor 3 subunit F	225449198	29.2.3	protein.synthesis.initiation
			29.5.11.20	protein.degradation.ubiquitin.proteasom
603	probable prefoldin subunit 3	225432002	29.6	protein.folding
*604	glutamine synthetase nodule isozyme isoform 1	359473034	13	amino acid metabolism
605	probable plastid-lipid-associated protein 13, chloroplastic isoform 1	225441447	35.2	not assigned.unknown
606	ATP synthase subunit O, mitochondrial isoform 1	225450135	9.9	mitochondrial electron transport / ATP synthesis.F1-ATPase
607	probable signal peptidase complex subunit 2 isoform 1	225449210	29.3.4.1	protein.targeting.secretory pathway.ER
608	beta-adaptin-like protein C	225426194	31.4	cell.vesicle transport
609	uncharacterized protein LOC100255790	225427193	35.2	not assigned.unknown
610	galactokinase	225432012	3.8.1	minor CHO metabolism.galactose.galactokinases
611	mitochondrial outer membrane protein porin of 36 kDa-like	359480551	34.2	transport.sugars
			34.20	transport.porins
612	omega-amidase NIT2-like	225429638	26.8	misc.nitrilases, nitrile lyases, berberine bridge enzymes, reticuline oxidases, troponine reductases
613	alpha-galactosidase	225448651	3.8.2	minor CHO metabolism.galactose.alpha-galactosidases
614	ADP,ATP carrier protein 1, mitochondrial-like	225450149	2.1.2.5	major CHO metabolism.synthesis.starch.transporter
			34.8	transport.metabolite transporters at the envelope membrane
			34.9	transport.metabolite transporters at the mitochondrial membrane
			34.14	transport.unspecified cations
615	PRA1 family protein F2-like	225442317	30.5	signalling.G-proteins
			31.4	cell.vesicle transport
616	97 kDa heat shock protein-like	359482944	20.2.1	stress.abiotic.heat
617	auxin-repressed 12.5 kDa protein isoform 1	225443630	17.2.2	hormone metabolism.auxin.signal transduction
			17.2.3	hormone metabolism.auxin.induced-regulated-responsive-activated
			27.4	RNA.RNA binding
			33.99	development.unspecified
618	uncharacterized protein LOC100249118	225444776	35.1	not assigned.no ontology
619	ubiquitin-40S ribosomal protein S27a isoform 1	225437695	29.5.11.1	protein.degradation.ubiquitin.ubiquitin
620	probable UDP-arabinopyranose mutase 5	225431033	10.5.5	cell wall.cell wall proteins.RGP
621	probable caffeoyl-CoA O-methyltransferase At4g26220-like	225444995	16.2.1.6	secondary metabolism.phenylpropanoids.lignin biosynthesis.CCoAOMT
622	pyruvate kinase isozyme A, chloroplastic isoform 1	225432854	4.2.14	glycolysis.plastid branch.pyruvate kinase (PK)
			11.1.30	lipid metabolism.FA synthesis and FA elongation.pyruvate kinase
623	ribonuclease 3	225457085	27.1.19	RNA.processing.ribonucleases
624	ketol-acid reductoisomerase, chloroplastic	225446579	13.1.4.1.2	amino acid metabolism.synthesis.branched chain group.common.ketol-acid reductoisomerase
625	chalcone--flavonone isomerase-like isoform 1	225448675	16.8.2	secondary metabolism.flavonoids.chalcones
626	KDEL-tailed cysteine endopeptidase CEP1	225446583	29.5.3	protein.degradation.cysteine protease
			34.19.1	transport.major intrinsic proteins.PIP
627	uncharacterized protein LOC100242761	225426596	29.4	protein.postranslational modification
			33.2	development.late embryogenesis abundant
628	T-complex protein 1 subunit delta	225456051	29.6	protein.folding
629	puromycin-sensitive aminopeptidase	225429582	29.5	protein.degradation
630	eukaryotic translation initiation factor 3 subunit M	225451754	29.5.11.20	protein.degradation.ubiquitin.proteasom
631	ribonuclease UK114-like	225460977	27.1.19	RNA.processing.ribonucleases
632	syntaxin-71	225439930	27.3.70	RNA.regulation of transcription.silencing group
			31.4	cell.vesicle transport
633	peroxidase 3	225447326	20.2.2	stress.abiotic.cold
			26.12	misc.peroxidases
634	ubiquitin thioesterase OTU1 isoform 3	225460981	29.5.3	protein.degradation.cysteine protease
635	macro domain-containing protein VPA0103	225448685	35.1	not assigned.no ontology
636	18.2 kDa class I heat shock protein	225449250	20.2.1	stress.abiotic.heat
			29.6	protein.folding
637	mitochondrial carnitine/acylcarnitine carrier-like protein-like isoform 1	225427213	34.9	transport.metabolite transporters at the mitochondrial membrane
638	alpha-N-acetylglucosaminidase-like	225457148	26.8	misc.nitrilases, nitrile lyases, berberine bridge enzymes, reticuline oxidases, troponine reductases
639	6,7-dimethyl-8-ribityllumazine synthase, chloroplastic-like	225434247	18.3.2	Co-factor and vitamine metabolism.riboflavin.riboflavin synthase
640	pectinesterase 2	225453983	10.8.1	cell wall.pectinesterases.PME
641	uncharacterized protein LOC100259133	225446593	29.4	protein.postranslational modification
			33.2	development.late embryogenesis abundant
642	acetylornithine deacetylase	225427220	29.5	protein.degradation
643	transportin-1-like	359475006	29.3.1	protein.targeting.nucleus
644	uncharacterized protein LOC100266227 (Late embryogenesis abundant protein Lea14-A)	225434253	33.2	development.late embryogenesis abundant
645	probable glutathione S-transferase	225456069	26.9	misc.glutathione S transferases
			28.1	DNA.synthesis/chromatin structure
			33.99	development.unspecified
646	phosphoenolpyruvate carboxylase, housekeeping isozyme isoform 1	225446609	4.1.15	glycolysis.cytosolic branch.phospho-enol-pyruvate carboxylase (PEPC)
647	RNA-binding post-transcriptional regulator csx1-like	225461001	27.1	RNA.processing
			27.3.99	RNA.regulation of transcription.unclassified
648	rab GDP dissociation inhibitor alpha	225434259	30.5	signalling.G-proteins
649	stem-specific protein TSJT1 (aluminum-induced protein)	225432548	15	metal handling
			17.2.3	hormone metabolism.auxin.induced-regulated-responsive-activated
650	nuclear transcription factor Y subunit C-9-like	225432550	27.3.16	RNA.regulation of transcription.CCAAT box binding factor family, HAP5
			29.5.11.4.1	protein.degradation.ubiquitin.E3.HECT
651	pyrrolidone-carboxylate peptidase isoform 4	225450496	29.5	protein.degradation
652	18.2 kDa class I heat shock protein	225449270	20.2.1	stress.abiotic.heat
			29.6	protein.folding
653	ATP synthase subunit beta, mitochondrial-like	225456079	9.9	mitochondrial electron transport / ATP synthesis.F1-ATPase
654	probable inactive serine/threonine-protein kinase scy1 isoform 2	225448717	29.4	protein.postranslational modification
655	glycyl-tRNA synthetase 1, mitochondrial-like	225456501	29.1.14	protein.aa activation.glycine-tRNA ligase
656	disease resistance response protein 206	225441537	20.1.2	stress.biotic.receptors
			20.1.7	stress.biotic.PR-proteins
*657	peroxiredoxin-2F, mitochondrial	225432560	21	redox
658	proliferating cell nuclear antigen	225434712	27.3.67	RNA.regulation of transcription.putative transcription regulator
659	12-oxophytodienoate reductase 2	225460240	17.7.1.5	hormone metabolism.jasmonate.synthesis-degradation.12-oxophytodienoate reductase 3
660	allene oxide synthase, chloroplastic	225428598	17.7.1.3	hormone metabolism.jasmonate.synthesis-degradation.allene oxidase synthase
661	isocitrate dehydrogenase [NAD] regulatory subunit 1, mitochondrial	225428143	8.1.4	TCA / organic transformation.TCA.IDH
662	osmotin-like protein	225435002	20.1	stress.biotic
			20.2	stress.abiotic
663	leukotriene A-4 hydrolase homolog	225448739	29.5	protein.degradation
664	eukaryotic initiation factor 4A-15-like	359484301	27.1.2	RNA.processing.RNA helicase
			28.1	DNA.synthesis/chromatin structure
			29.2.3	protein.synthesis.initiation
665	guanine nucleotide-binding protein subunit beta-like protein isoform 1	225456096	27.3.99	RNA.regulation of transcription.unclassified
			29.4	protein.postranslational modification
			30.5	signalling.G-proteins
			33.99	development.unspecified
666	protein mago nashi homolog isoform 1	225454992	33.99	development.unspecified
667	AP-4 complex subunit mu-1	225458187	29.3.4.99	protein.targeting.secretory pathway.unspecified
668	37 kDa inner envelope membrane protein, chloroplastic	225437172	16.1.3.3	secondary metabolism.isoprenoids.tocopherol biosynthesis.MPBQ/MSBQ methyltransferase
669	IAA-amino acid hydrolase ILR1-like 4	225442363	17.2.1	hormone metabolism.auxin.synthesis-degradation
670	agglutinin-like	225442361	26.16	misc.myrosinases-lectin-jacalin
671	trafficking protein particle complex subunit 3	225461038	34.99	transport.misc
672	momilactone A synthase-like isoform 1	225440775	17.1.1.1.11	hormone metabolism.abscisic acid.synthesis-degradation.synthesis.short chain alcohol dehydrogenmase (ABA2)
			26.22	misc.short chain dehydrogenase/reductase (SDR)
673	40S ribosomal protein S5 isoform 2	225441583	29.2.1.2.1.5	protein.synthesis.ribosomal protein.eukaryotic.40S subunit.S5
			29.2.2	protein.synthesis.ribosome biogenesis
674	importin-5	225441589	29.3.1	protein.targeting.nucleus
675	universal stress protein A-like protein	225434754	20.2.2	stress.abiotic.cold
			20.2.2	stress.abiotic.cold
676	uncharacterized protein HI_0488 (phosphatase YqaB)	225427286	33.99	development.unspecified
677	chitinase 2	225435151	1.3.13	PS.calvin cycle.rubisco interacting
678	thiazole biosynthetic enzyme, chloroplastic isoform 1	225461077	18.2	Co-factor and vitamine metabolism.thiamine
679	cucumisin-like	359486594	29.5.1	protein.degradation.subtilases
680	phenylalanine ammonia-lyase	225440011	16.2.1.1	secondary metabolism.phenylpropanoids.lignin biosynthesis.PAL
681	trans-2-enoyl-CoA reductase, mitochondrial	225456961	35.2	not assigned.unknown
682	ras-related protein RABH1b	225427294	30.5	signalling.G-proteins
683	isocitrate dehydrogenase [NAD] catalytic subunit 5, mitochondrial-like	225440013	8.1.4	TCA / organic transformation.TCA.IDH
			8.2.4	TCA / organic transformation.other organic acid transformations.IDH
684	heme-binding protein 2-like	225456963	19.99	tetrapyrrole synthesis.unspecified
			29.5.11.5	protein.degradation.ubiquitin.ubiquitin protease
685	protein SEC13 homolog	225452646	29.3.4.4	protein.targeting.secretory pathway.plasma membrane
686	protein translation factor SUI1 homolog isoform 2	225461083	29.2.3	protein.synthesis.initiation
686	protein translation factor SUI1 homolog isoform 2	225461083	29.2.4	protein.synthesis.elongation
687	ornithine carbamoyltransferase, chloroplastic	225458227	13.1.2.3.21	amino acid metabolism.synthesis.glutamate family.arginine.ornithine carbamoyltransferase
688	proteasome subunit alpha type-1-B	225458231	29.5.11.20	protein.degradation.ubiquitin.proteasom
689	serine carboxypeptidase II-3-like	225428737	29.5.5	protein.degradation.serine protease
690	cytochrome c oxidase subunit 6b-1-like isoform 1	225448787	9.7	mitochondrial electron transport / ATP synthesis.cytochrome c oxidase
691	uncharacterized protein DDB_G0288155 isoform 2 (gamma carbonic anhydrase)	225458239	9.1.1.5	mitochondrial electron transport / ATP synthesis.NADH-DH (type I).complex I.carbonic anhydrase
692	calcium-binding allergen Ole e 8	225456138	30.3	signalling.calcium
693	polyubiquitin-A-like	225461088	29.2.1.1.3	protein.synthesis.ribosomal protein.prokaryotic.unknown organellar
			29.2.2	protein.synthesis.ribosome biogenesis
			29.5.11.1	protein.degradation.ubiquitin.ubiquitin
694	cell division cycle protein 48 homolog	225440045	29.5.9	protein.degradation.AAA type
			29.5.11.20	protein.degradation.ubiquitin.proteasom
			31.2	cell.division
695	short-chain type dehydrogenase/reductase-like	225441637	26.22	misc.short chain dehydrogenase/reductase (SDR)
696	glycine dehydrogenase [decarboxylating], mitochondrial	225444934	1.2.4.1	PS.photorespiration.glycine cleavage.P subunit
			13.2.5.2	amino acid metabolism.degradation.serine-glycine-cysteine group.glycine
			25	C1-metabolism
697	UTP--glucose-1-phosphate uridylyltransferase isoform 1	225431563	4.1.1	glycolysis.cytosolic branch.UGPase
698	dihydrolipoyllysine-residue acetyltransferase component of pyruvate dehydrogenase complex, mitochondrial-like	225423947	8.1.1.2	TCA / organic transformation.TCA.pyruvate DH.E2
			11.1.31	lipid metabolism.FA synthesis and FA elongation.pyruvate DH
699	40S ribosomal protein S15-like isoform 1	225437253	29.2.1.2.1.15	protein.synthesis.ribosomal protein.eukaryotic.40S subunit.S15
			29.2.2	protein.synthesis.ribosome biogenesis
700	ectonucleotide pyrophosphatase/phosphodiesterase family member 3	225444938	23.4.99	nucleotide metabolism.phosphotransfer and pyrophosphatases.misc
701	serine carboxypeptidase II-3-like	225458529	29.5.5	protein.degradation.serine protease
702	probable rhamnose biosynthetic enzyme 1	225426743	10.1.10	cell wall.precursor synthesis.RHM
			10.1.11	cell wall.precursor synthesis.UER
703	putative DNA repair protein RAD23-3	225423953	28.2	DNA.repair
			29.5.11.1	protein.degradation.ubiquitin.ubiquitin
*704	pyrophosphate-energized vacuolar membrane proton pump 1	225450609	34	transport
*705	glutathione S-transferase DHAR2	225448831	21	redox
706	coatomer subunit beta-1	225429750	31.4	cell.vesicle transport
707	mannose-1-phosphate guanylyltransferase 1 isoform 1	225449380	10.1.1.1	cell wall.precursor synthesis.NDP sugar pyrophosphorylase.GDP mannose
708	mitochondrial outer membrane protein porin of 34 kDa	225452700	18.5.2.1	Co-factor and vitamine metabolism.folate and vitamine K.vitamine K.isochorismate synthase
			34.2	transport.sugars
			34.20	transport.porins
709	actin-7	225431585	31.1	cell.organisation
710	V-type proton ATPase subunit d2	225452712	34.1.1	transport.p- and v-ATPases.H+-transporting two-sector ATPase
711	protein TIC 40, chloroplastic	225460309	29.3.3	protein.targeting.chloroplast
712	probable protein disulfide-isomerase A6 isoform 1	225450626	21.1	redox.thioredoxin
713	ATP-dependent Clp protease proteolytic subunit 4, chloroplastic	225446742	29.5.5	protein.degradation.serine protease
714	carbonic anhydrase, chloroplastic-like isoform 1	359491538	8.3	TCA / organic transformation.carbonic anhydrases
			16.99	secondary metabolism.unspecified
715	cell division protein ftsZ homolog 2-1, chloroplastic	225440898	31.2	cell.division
716	probable fructose-bisphosphate aldolase 3, chloroplastic	225424114	1.3.6	PS.calvin cycle.aldolase
717	1-deoxy-D-xylulose 5-phosphate reductoisomerase, chloroplastic	225457034	16.1.1.2	secondary metabolism.isoprenoids.non-mevalonate pathway.DXR
718	glucose-6-phosphate isomerase, cytosolic 1	225458305	4.1.3	glycolysis.cytosolic branch.glucose-6-phosphate isomerase
			4.2.3	glycolysis.plastid branch.glucose-6-phosphate isomerase
719	nicotinate phosphoribosyltransferase-like	225438748	18	Co-factor and vitamine metabolism
			23.3.1	nucleotide metabolism.salvage.phosphoribosyltransferases
720	serine carboxypeptidase-like 45-like	225440111	29.5.5	protein.degradation.serine protease
721	subtilisin-like protease-like	225458657	29.5.1	protein.degradation.subtilases
			29.5.11	protein.degradation.ubiquitin
			29.5.11.4.2	protein.degradation.ubiquitin.E3.RING
			30.3	signalling.calcium
722	protein transport protein Sec24-like At3g07100-like	225461570	29.3.4.2	protein.targeting.secretory pathway.golgi
723	caffeoyl-CoA O-methyltransferase	225438756	16.2.1.6	secondary metabolism.phenylpropanoids.lignin biosynthesis.CCoAOMT
724	uncharacterized protein LOC100259086	225458319	35.1	not assigned.no ontology
725	osmotin-like protein OSM34	225426787	20.1	stress.biotic
			20.2	stress.abiotic
726	elicitor-responsive protein 3	225426785	35.1.19	not assigned.no ontology.C2 domain-containing protein
727	thylakoid lumenal 15 kDa protein 1, chloroplastic	225449424	35.1	not assigned.no ontology
*728	monodehydroascorbate reductase	225440936	21	redox
729	IAA-amino acid hydrolase ILR1-like 4	225445012	17.2.1	hormone metabolism.auxin.synthesis-degradation
730	tubulin beta-1 chain	225440131	31.1	cell.organisation
731	NAD-dependent dihydropyrimidine dehydrogenase subunit PreA	225456230	23.2.1.3	nucleotide metabolism.degradation.pyrimidine.dihydrouracil dehydrogenase
732	aldehyde dehydrogenase family 2 member B4, mitochondrial	225457075	29.2.2	protein.synthesis.ribosome biogenesis
733	glycine-rich RNA-binding protein 2	225461185	27.4	RNA.RNA binding
734	tubulin alpha chain	225452767	31.1	cell.organisation
735	DAG protein, chloroplastic isoform 1	225461197	33.99	development.unspecified
736	flavoprotein wrbA isoform 1	225461209	11.8	lipid metabolism.exotics (steroids, squalene etc)
737	mitochondrial-processing peptidase subunit alpha	225445041	29.3.2	protein.targeting.mitochondria
738	fructose-bisphosphate aldolase cytoplasmic isozyme	225440976	1.3.6	PS.calvin cycle.aldolase
			4.1.10	glycolysis.cytosolic branch.aldolase
739	acid phosphatase 1-like	225445051	26.13	misc.acid and other phosphatases
740	oxysterol-binding protein-related protein 3C	225434911	31.4	cell.vesicle transport
741	aspartyl-tRNA synthetase, cytoplasmic	225429870	29.1.12	protein.aa activation.aspartate-tRNA ligase
742	uncharacterized protein LOC100253539	359478446	28.2	DNA.repair
743	auxin-induced protein PCNT115	225432798	17.2.3	hormone metabolism.auxin.induced-regulated-responsive-activated
			26.10	misc.cytochrome P450
744	transmembrane emp24 domain-containing protein A	225432800	31.4	cell.vesicle transport
745	profilin-1 isoform 1	225442434	31.1	cell.organisation
746	acetylglutamate kinase, chloroplastic	225429874	13.1.2.3.2	amino acid metabolism.synthesis.glutamate family.arginine.acetylglutamate kinase
747	T-complex protein 1 subunit zeta	225451999	13.1.2.3.2	amino acid metabolism.synthesis.glutamate family.arginine.acetylglutamate kinase
748	heat shock cognate 70 kDa protein isoform 2	359486799	20.2.1	stress.abiotic.heat
			29.6	protein.folding
749	argininosuccinate synthase, chloroplastic-like	225456274	13.1.2.3.22	amino acid metabolism.synthesis.glutamate family.arginine.argininosuccinate synthase
750	probable glutamate carboxypeptidase 2-like isoform 1	359484534	27.3.37	RNA.regulation of transcription.lateral organ boundaries gene family (AS2)
			29.5	protein.degradation
751	hexokinase-1-like	225445080	2.2.1.4	major CHO metabolism.degradation.sucrose.hexokinase
			30.2.11	signalling.receptor kinases.leucine rich repeat XI
752	uncharacterized oxidoreductase ykwC-like (3-hydroxyisobutyrate dehydrogenase)	359484336	7.1.3	OPP.oxidative PP.6-phosphogluconate dehydrogenase
753	enolase 1	225441000	4.1.13	glycolysis.cytosolic branch.enolase
*754	peroxiredoxin-2E, chloroplastic	225441002	21	redox
755	putative DNA repair protein RAD23-3 isoform 1	225452017	28.2	DNA.repair
			29.5.11.1	protein.degradation.ubiquitin.ubiquitin
756	elongation factor 1-delta-like	225456295	29.2.4	protein.synthesis.elongation
757	betaine aldehyde dehydrogenase 2, mitochondrial	225457152	5.10	fermentation.aldehyde dehydrogenase
			16.4.2.1	secondary metabolism.N misc.betaine.betaine-aldehyde dehydrogenase
758	triosephosphate isomerase, cytosolic	225449541	1.3.5	PS.calvin cycle.TPI
			4.1.7	glycolysis.cytosolic branch.triosephosphate isomerase (TPI)
759	outer envelope pore protein 16, chloroplastic	225434951	29.3.2	protein.targeting
*760	NADP-dependent malic enzyme	225445108	8	TCA / organic transformation
761	transcription factor Pur-alpha 1-like	225435836	27.3.99	RNA.regulation of transcription.unclassified
762	26S protease regulatory subunit 6A homolog A	359487630	29.5.11.20	protein.degradation.ubiquitin.proteasom
763	ADP-ribosylation factor-like protein 5	225432850	29.3.4.99	protein.targeting.secretory pathway.unspecified
764	translationally-controlled tumor protein homolog isoform 1	225450791	33.99	development.unspecified
765	proteasome subunit alpha type-3	225440238	29.5.11.20	protein.degradation.ubiquitin.proteasom
766	UDP-glucuronic acid decarboxylase 1	225449563	10.1.5	cell wall.precursor synthesis.UXS
767	probable indole-3-acetic acid-amido synthetase GH3.1	225438898	17.2.3	hormone metabolism.auxin.induced-regulated-responsive-activated
768	aspartic proteinase nepenthesin-1-like	359492937	27.3.99	RNA.regulation of transcription.unclassified
			29.5.4	protein.degradation.aspartate protease
769	GDP-mannose 3,5-epimerase 1 isoform 1	225432858	10.1.5	cell wall.precursor synthesis.UXS
			21.2.1.1	redox.ascorbate and glutathione.ascorbate.GME
770	actin	225434968	31.1	cell.organisation
771	ATP synthase subunit beta, mitochondrial-like	225424142	9.9	mitochondrial electron transport / ATP synthesis.F1-ATPase
772	cationic peroxidase 1-like	225459176	26.12	misc.peroxidases
773	heat shock cognate 70 kDa protein isoform 1	225434984	20.2.1	stress.abiotic.heat
			29.6	protein.folding
774	acylamino-acid-releasing enzyme-like isoform 1	359477374	29.5	protein.degradation
775	acyl-CoA-binding domain-containing protein 4-like isoform 1	225450825	11.1.13	lipid metabolism.FA synthesis and FA elongation.acyl-CoA binding protein
776	uncharacterized protein LOC100256940	225457213	27.4	RNA.RNA binding
777	transmembrane protein 147	225458469	35.2	not assigned.unknown
778	nuclear transcription factor Y subunit C-1-like isoform 1	225456369	27.3.16	RNA.regulation of transcription.CCAAT box binding factor family, HAP5
			29.5.11.4.1	protein.degradation.ubiquitin.E3.HECT
779	ATP synthase subunit gamma, mitochondrial	225457219	9.9	mitochondrial electron transport / ATP synthesis.F1-ATPase
780	citrate synthase, glyoxysomal	225446893	6.1	gluconeogenesis / glyoxylate cycle.citrate synthase
781	ras-related protein RABE1c	225449603	30.5	signalling.G-proteins
782	uncharacterized protein LOC100257219 (Universal stress protein A-like protein)	225428452	20.2.99	stress.abiotic.unspecified
*783	chorismate mutase, chloroplastic	225452920	13	amino acid metabolism
784	serpin-ZX	359492076	20.1.7.6	stress.biotic.PR-proteins.proteinase inhibitors
			29.5.5	protein.degradation.serine protease
			29.5.15	protein.degradation.inhibitors
785	villin-2-like	225441852	31.1	cell.organisation
*786	peroxiredoxin-2B	225445188	21	redox
787	glutamate-1-semialdehyde 2,1-aminomutase, chloroplastic	225456404	19.3	tetrapyrrole synthesis.GSA
*788	aquaporin TIP2-1	225442547	34	transport
789	uncharacterized protein LOC100262703 (dipeptidyl-peptidase 5)	225458521	29.5	protein.degradation
790	peroxidase 73	225438962	26.12	misc.peroxidases
791	UDP-glucose 6-dehydrogenase	225452968	10.1.4	cell wall.precursor synthesis.UGD
792	serine carboxypeptidase-like 50-like	225424230	29.5.5	protein.degradation.serine protease
793	probable mitochondrial-processing peptidase subunit beta	225452974	29.3.2	protein.targeting.mitochondria
794	N-carbamoyl-L-amino acid hydrolase-like	225432949	29.5	protein.degradation
795	40S ribosomal protein S19-3	225457277	29.2.1.2.1.19	protein.synthesis.ribosomal protein.eukaryotic.40S subunit.S19
			29.2.2	protein.synthesis.ribosome biogenesis
796	ras-related protein Rab7	225442589	30.5	signalling.G-proteins
797	aquaporin TIP1-1	225435074	34.19.2	transport.major intrinsic proteins.TIP
798	germin-like protein subfamily 1 member 17	225450900	12.2.2	N-metabolism.ammonia metabolism.glutamine synthetase
			20.2.99	stress.abiotic.unspecified
			27.3.69	RNA.regulation of transcription.SET-domain transcriptional regulator family
			34.12	transport.metal
799	glutelin type-A 1	225435090	28.2	DNA.repair
			33.1	development.storage proteins
800	phosphate carrier protein, mitochondrial	225456463	27.1	RNA.processing
			34.9	transport.metabolite transporters at the mitochondrial membrane
801	S-formylglutathione hydrolase isoform 1	225441910	25	C1-metabolism
802	MLP-like protein 28	225424266	20.1	stress.biotic
			20.2.99	stress.abiotic.unspecified
803	eukaryotic translation initiation factor 3 subunit E	225441924	29.2.3	protein.synthesis.initiation
804	MLP-like protein 28-like isoform 1	225424268	20.1	stress.biotic
			20.2.99	stress.abiotic.unspecified
805	carnitinyl-CoA dehydratase-like	225433001	11.9.4.3	lipid metabolism.lipid degradation.beta-oxidation.enoyl CoA hydratase
			13.2.3.5	amino acid metabolism.degradation.aspartate family.lysine
			13.2.4.1	amino acid metabolism.degradation.branched chain group.shared
			13.2.6.3	amino acid metabolism.degradation.aromatic aa.tryptophan
806	26S proteasome non-ATPase regulatory subunit 14	225458567	29.5.11.20	protein.degradation.ubiquitin.proteasom
807	uncharacterized protein LOC100256194	225433005	35.1	not assigned.no ontology
808	MLP-like protein 28	225424272	20.1	stress.biotic
			20.2.99	stress.abiotic.unspecified
809	patatin group A-3	225458565	33.1	development.storage proteins
810	MLP-like protein 34	225424277	20.1	stress.biotic
			20.2.99	stress.abiotic.unspecified
811	dolichyl-diphosphooligosaccharide--protein glycosyltransferase 48 kDa subunit	225428556	26.1	misc.misc2
			29.7	protein.glycosylation
812	phospholipase A-2-activating protein	225428560	11.9.3	lipid metabolism.lipid degradation.lysophospholipases
813	HMG-Y-related protein A	225424314	28.1.3	DNA.synthesis/chromatin structure.histone
814	phosphoglucomutase, cytoplasmic	225424316	4.1.2	glycolysis.cytosolic branch.phosphoglucomutase (PGM)
			4.2.2	glycolysis.plastid branch.phosphoglucomutase (PGM)
815	N-alpha-acetyltransferase 50	225430161	26.24	misc.GCN5-related N-acetyltransferase
816	L-ascorbate peroxidase 2, cytosolic	225435177	21.2.1	redox.ascorbate and glutathione.ascorbate
817	ribulose-phosphate 3-epimerase, chloroplastic-like	225457361	1.3.11	PS.calvin cycle.RPE
818	1,4-alpha-glucan-branching enzyme-like	359492950	2.1.2.3	major CHO metabolism.synthesis.starch.starch branching
819	signal peptidase complex subunit 3B	225451011	29.3.4.99	protein.targeting.secretory pathway.unspecified
820	malate dehydrogenase, chloroplastic	225457407	6.3	gluconeogenesis / glyoxylate cycle.malate dehydrogenase
			8.1.9	TCA / organic transformation.TCA.malate DH
			8.2.9	TCA / organic transformation.other organic acid transformations.cyt MDH
821	polyadenylate-binding protein 2	225458678	27.1	RNA.processing
822	elongation factor 1-alpha-like	225435241	29.2.4	protein.synthesis.elongation
823	polyneuridine-aldehyde esterase	225428683	26.8	misc.nitrilases, nitrile lyases, berberine bridge enzymes, reticuline oxidases, troponine reductases
824	cytochrome b-c1 complex subunit 7	225430198	9.5	mitochondrial electron transport / ATP synthesis.cytochrome c reductase
825	gibberellin 20 oxidase 3	225442747	16.5.1.1.1.11	secondary metabolism.sulfur-containing.glucosinolates.synthesis.aliphatic.glucosinolate 2-oxoglutarate-dependent dioxygenase (AOP)
			17.5.1	hormone metabolism.ethylene.synthesis-degradation
			17.6.1.11	hormone metabolism.gibberelin.synthesis-degradation.GA20 oxidase
			26.14	misc.oxygenases
826	GTP-binding nuclear protein Ran-3-like	225430204	30.5	signalling.G-proteins
827	cysteine proteinase RD21a-like	225458701	29.5.3	protein.degradation.cysteine protease
			34.19.1	transport.major intrinsic proteins.PIP
828	gibberellin 20 oxidase 3-like	225442753	16.5.1.1.1.11	secondary metabolism.sulfur-containing.glucosinolates.synthesis.aliphatic.glucosinolate 2-oxoglutarate-dependent dioxygenase (AOP)
			17.5.1	hormone metabolism.ethylene.synthesis-degradation
			17.6.1	hormone metabolism.gibberelin.synthesis-degradation
			17.6.1.11	hormone metabolism.gibberelin.synthesis-degradation.GA20 oxidase
			26.14	misc.oxygenases
829	vesicle-fusing ATPase-like	225461445	29.5.9	protein.degradation.AAA type
830	proteasome subunit beta type-4 isoform 1	225435249	29.5.11.20	protein.degradation.ubiquitin.proteasom
831	probable carboxylesterase 7-like	225428751	11.9.3.2	lipid metabolism.lipid degradation.lysophospholipases.carboxylesterase
			11.9.4.5	lipid metabolism.lipid degradation.beta-oxidation.acyl-CoA thioesterase
			24	biodegradation of xenobiotics
832	probable carboxylesterase 2	225428757	11.9.3.2	lipid metabolism.lipid degradation.lysophospholipases.carboxylesterase
832	probable carboxylesterase 2	225428757	11.9.4.5	lipid metabolism.lipid degradation.beta-oxidation.acyl-CoA thioesterase
			24	biodegradation of xenobiotics
			31.1	cell.organisation
833	MFP1 attachment factor 1-like	359491999	31.2	cell.division
			31.4	cell.vesicle transport
			33.99	development.unspecified
834	NADH-cytochrome b5 reductase-like protein	225445442	12.1.1	N-metabolism.nitrate metabolism.NR
			21.99	redox.misc
835	abscisate beta-glucosyltransferase	225428869	26.2	misc.UDP glucosyl and glucoronyl transferases
836	4-hydroxy-3-methylbut-2-en-1-yl diphosphate synthase	225435309	16.1.1.6	secondary metabolism.isoprenoids.non-mevalonate pathway.HDS
837	protein disulfide isomerase-like 1-4 isoform 1	225435313	21.1	redox.thioredoxin
*838	aquaporin PIP2-7	359478347	34	transport
839	purple acid phosphatase 3 isoform 1	225424458	26.13	misc.acid and other phosphatases
			26.13	misc.acid and other phosphatases
			26.13	misc.acid and other phosphatases
840	NADP-dependent alkenal double bond reductase P1	225445486	26.7	misc.oxidases - copper, flavone etc
			26.11	misc.alcohol dehydrogenases
			34.8	transport.metabolite transporters at the envelope membrane
841	putative clathrin assembly protein At2g25430-like	225430302	35.1.21	not assigned.no ontology.epsin N-terminal homology (ENTH) domain-containing protein
842	vesicle-associated membrane protein 713	225430324	31.4	cell.vesicle transport
*843	ferredoxin--nitrite reductase, chloroplastic	225428816	12	N-metabolism
844	probable NAD(P)H-dependent oxidoreductase 1	225424502	3.5	minor CHO metabolism.others
			16.8.2	secondary metabolism.flavonoids.chalcones
845	probable glutathione S-transferase	225433147	26.9	misc.glutathione S transferases
			28.1	DNA.synthesis/chromatin structure
			33.99	development.unspecified
846	adenine phosphoribosyltransferase 1, chloroplastic isoform 1	225458816	23.3.1.1	nucleotide metabolism.salvage.phosphoribosyltransferases.adenine phosphoribosyltransferase (APRT)
847	monoglyceride lipase-like	225442797	11.9.2	lipid metabolism.lipid degradation.lipases
848	phenylalanine ammonia-lyase	225435357	16.2.1.1	secondary metabolism.phenylpropanoids.lignin biosynthesis.PAL
849	eukaryotic translation initiation factor 3 subunit I	225424530	17.3.2.99	hormone metabolism.brassinosteroid.signal transduction.other
			29.2.3	protein.synthesis.initiation
			30.5	signalling.G-proteins
850	NADP-dependent glyceraldehyde-3-phosphate dehydrogenase	225430350	1.3.4	PS.calvin cycle.GAP
			4.1.9	glycolysis.cytosolic branch.non-phosphorylating glyceraldehyde 3-phosphate dehydrogenase (NPGAP-DH)
851	cytochrome c1-1, heme protein, mitochondrial-like	225442827	9.6	mitochondrial electron transport / ATP synthesis.cytochrome c
852	pleckstrin homology domain-containing family A member 8	225433187	11.6	lipid metabolism.lipid transfer proteins etc
853	probable plastid-lipid-associated protein 6, chloroplastic	225433191	31.1	cell.organisation
854	cytochrome c oxidase subunit 5b-2, mitochondrial	225442833	9.7	mitochondrial electron transport / ATP synthesis.cytochrome c oxidase
855	monothiol glutaredoxin-S15, mitochondrial isoform 1	225442841	21.4	redox.glutaredoxins
856	d-3-phosphoglycerate dehydrogenase, chloroplastic-like	225428898	1.1.2.1	PS.lightreaction.photosystem I.LHC-I
			13.1.5.1.1	amino acid metabolism.synthesis.serine-glycine-cysteine group.serine.phosphoglycerate dehydrogenase
857	uncharacterized protein LOC100265633	225435391	33.99	development.unspecified
858	bifunctional dihydroflavonol 4-reductase/flavanone 4-reductase	225435395	16.8.3	secondary metabolism.flavonoids.dihydroflavonols
			26.11.1	misc.alcohol dehydrogenases.cinnamyl alcohol dehydrogenase
			29.2.2	protein.synthesis.ribosome biogenesis
859	dihydroflavonol-4-reductase	359478723	16.8.3	secondary metabolism.flavonoids.dihydroflavonols
			26.11.1	misc.alcohol dehydrogenases.cinnamyl alcohol dehydrogenase
			29.2.2	protein.synthesis.ribosome biogenesis
860	aspartate aminotransferase, chloroplastic	225430398	13.1.1.2.1	amino acid metabolism.synthesis.central amino acid metabolism.aspartate.aspartate aminotransferase
861	probable cinnamyl alcohol dehydrogenase 1	225428916	16.2.1.10	secondary metabolism.phenylpropanoids.lignin biosynthesis.CAD
862	ubiquitin-conjugating enzyme E2 35 isoform 1	225461646	29.5.11.3	protein.degradation.ubiquitin.E2
863	60S ribosomal protein L23-like	225433247	29.2.1.2.2.23	protein.synthesis.ribosomal protein.eukaryotic.60S subunit.L23
			29.2.2	protein.synthesis.ribosome biogenesis
864	eukaryotic translation initiation factor 4E-2-like	225433243	29.2.3	protein.synthesis.initiation
865	protein MEMO1-like	359475871	35.2	not assigned.unknown
866	UPF0480 protein At4g32130	225430458	35.2	not assigned.unknown
867	pathogen-related protein	225461699	20.1.7	stress.biotic.PR-proteins
868	eukaryotic translation initiation factor 5A	225430468	29.2.3	protein.synthesis.initiation
869	protein transport protein Sec61 subunit alpha	225461724	29.3.4.99	protein.targeting.secretory pathway.unspecified
			34.99	transport.misc
870	uncharacterized protein LOC100240897	225433304	34.99	transport.misc
871	tubulin alpha-2 chain	225458970	31.1	cell.organisation
872	transmembrane protein 85	225430525	35.1	not assigned.no ontology
873	ubiquitin-fold modifier-conjugating enzyme 1	225458988	35.2	not assigned.unknown
874	aspartic proteinase nepenthesin-2	225430555	27.3.99	RNA.regulation of transcription.unclassified
			29.5.4	protein.degradation.aspartate protease
875	TOM1-like protein 2	225461774	31.4	cell.vesicle transport
876	chaperonin CPN60-2, mitochondrial isoform 1	225433375	20.2.1	stress.abiotic.heat
			29.4	protein.postranslational modification
			29.6	protein.folding
877	probable voltage-gated potassium channel subunit beta	225433414	17.2.3	hormone metabolism.auxin.induced-regulated-responsive-activated
			34.15	transport.potassium
878	peroxidase 15	359478431	26.12	misc.peroxidases
879	3-ketoacyl-CoA thiolase 2, peroxisomal isoform 1	225433424	11.9.4.5	lipid metabolism.lipid degradation.beta-oxidation.acyl-CoA thioesterase
			13.2.4.1	amino acid metabolism.degradation.branched chain group.shared
			13.2.4.5	amino acid metabolism.degradation.branched chain group.isoleucine
880	formate--tetrahydrofolate ligase-like	225435632	25.2	C1-metabolism.formate-tetrahydrofolate ligase
881	uncharacterized protein LOC100248933	225459065	35.2	not assigned.unknown
882	dihydroxy-acid dehydratase-like	225433434	1.3.6	PS.calvin cycle.aldolase
883	disease resistance response protein 206-like	225435658	20.1.2	stress.biotic.receptors
			20.1.7	stress.biotic.PR-proteins
884	universal stress protein A-like protein	225459113	17.5.3	hormone metabolism.ethylene.induced-regulated-responsive-activated
			20.2.99	stress.abiotic.unspecified
885	glucose-6-phosphate isomerase isoform 1	225459126	4.2.3	glycolysis.plastid branch.glucose-6-phosphate isomerase
886	cytokinin riboside 5'-monophosphate phosphoribohydrolase LOG8-like	359478461	13.2.3.5	amino acid metabolism.degradation.aspartate family.lysine
887	tubulin alpha-1 chain	225435758	31.1	cell.organisation
888	putative mitochondrial 2-oxoglutarate/malate carrier protein-like	225435760	34.9	transport.metabolite transporters at the mitochondrial membrane
889	cationic peroxidase 1	225459180	26.12	misc.peroxidases
890	uncharacterized protein LOC100254028	225459197	35.2	not assigned.unknown
891	ruBisCO large subunit-binding protein subunit beta, chloroplastic	225435794	1.3.13	PS.calvin cycle.rubisco interacting
			29.6	protein.folding
*892	phospho-2-dehydro-3-deoxyheptonate aldolase 2, chloroplastic	225459235	13	amino acid metabolism
893	annexin D1	225459318	31.1	cell.organisation
894	biotin--protein ligase	225459465	18	Co-factor and vitamine metabolism
895	protein disulfide-isomerase	225459587	21.1	redox.thioredoxin
896	proteasome subunit beta type-3-A isoform 1	225459609	21.1	redox.thioredoxin
897	1-aminocyclopropane-1-carboxylate oxidase 5	225459657	17.5.1.2	hormone metabolism.ethylene.synthesis-degradation.1-aminocyclopropane-1-carboxylate oxidase
898	V-type proton ATPase subunit B 1-like	225459744	9.9	mitochondrial electron transport / ATP synthesis.F1-ATPase
			34.1.1.1	transport.p- and v-ATPases.H+-transporting two-sector ATPase.subunit B
899	aspartate-semialdehyde dehydrogenase-like	359472657	13.1.3.6.1.2	amino acid metabolism.synthesis.aspartate family.misc.homoserine.aspartate semialdehyde dehydrogenase
900	MLP-like protein 28-like	359472855	20.1	stress.biotic
			20.2.99	stress.abiotic.unspecified
901	carbonic anhydrase, chloroplastic-like isoform 1	359473182	8.3	TCA / organic transformation.carbonic anhydrases
			16.99	secondary metabolism.unspecified
902	probable nucleoredoxin 1-like	359473194	35.1.26	not assigned.no ontology.DC1 domain containing protein
903	aminopeptidase N-like	359474189	29.5	protein.degradation
904	transaldolase isoform 2	359474337	7.2.2	OPP.non-reductive PP.transaldolase
905	26S proteasome non-ATPase regulatory subunit 13-like isoform 2	359474526	29.5.11.20	protein.degradation.ubiquitin.proteasom
			30.11.1	signalling.light.COP9 signalosome
906	bifunctional nitrilase/nitrile hydratase NIT4B-like	359474628	16.5.1.3.3	secondary metabolism.sulfur-containing.glucosinolates.degradation.nitrilase
			26.8	misc.nitrilases, nitrile lyases, berberine bridge enzymes, reticuline oxidases, troponine reductases
907	uncharacterized protein LOC100854676	359474793	30.3	signalling.calcium
908	3-hydroxybenzoate 6-hydroxylase 1-like	359475016	17.3.2.1	hormone metabolism.brassinosteroid.signal transduction.BRI
			20.1.2	stress.biotic.receptors
			20.1.7	stress.biotic.PR-proteins
			26.7	misc.oxidases - copper, flavone etc
			26.28	misc.GDSL-motif lipase
			30.2.4	signalling.receptor kinases.leucine rich repeat IV
			30.2.11	signalling.receptor kinases.leucine rich repeat XI
			30.2.12	signalling.receptor kinases.leucine rich repeat XII
			30.3	signalling.calcium
909	peptidyl-prolyl cis-trans isomerase	359475042	26.8	misc.nitrilases, nitrile lyases, berberine bridge enzymes, reticuline oxidases, troponine reductases
			31.3.1	cell.cycle.peptidylprolyl isomerase
910	ras-related protein Rab7-like	359475302	30.5	signalling.G-proteins
911	coatomer subunit gamma-2-like	359475304	31.4	cell.vesicle transport
912	adenylyl cyclase-associated protein 1-like	359475312	28.99	DNA.unspecified
913	NADH dehydrogenase [ubiquinone] iron-sulfur protein 8, mitochondrial-like	359475322	9.1.2	mitochondrial electron transport / ATP synthesis.NADH-DH (type I).localisation not clear
914	glycine-rich RNA-binding protein GRP1A-like	359475330	27.3.75	RNA.regulation of transcription.GRP
			27.4	RNA.RNA binding
915	adipocyte plasma membrane-associated protein-like	359476917	16.4.1	secondary metabolism.N misc.alkaloid-like
916	acyl carrier protein 1, chloroplastic-like	359477442	1.1.1.1	PS.lightreaction.photosystem II.LHC-II
			11.1.12	lipid metabolism.FA synthesis and FA elongation.ACP protein
			29.2.2	protein.synthesis.ribosome biogenesis
917	60S ribosomal protein L12-like	359478349	15.2	metal handling.binding, chelation and storage
			29.2.1.2.2.12	protein.synthesis.ribosomal protein.eukaryotic.60S subunit.L12
			29.2.2	protein.synthesis.ribosome biogenesis
918	probable histone H2A.4 isoform 2	359478989	27.4	RNA.RNA binding
			28.1.3	DNA.synthesis/chromatin structure.histone
			33.3	development.squamosa promoter binding like (SPL)
919	calmodulin-related protein isoform 4	359479174	30.3	signalling.calcium
920	aquaporin TIP1-1 isoform 2	359479339	34.19.2	transport.major intrinsic proteins.TIP
921	proteasome subunit beta type-2-A-like	359479647	29.5.11.20	protein.degradation.ubiquitin.proteasom
922	epoxide hydrolase 2-like	359479970	26.1	misc.misc2
923	UDP-glycosyltransferase 74E2-like	359480385	17.8.1	hormone metabolism.salicylic acid.synthesis-degradation
			26.2	misc.UDP glucosyl and glucoronyl transferases
			27.3.6	RNA.regulation of transcription.basic helix-loop-helix family (bHLH)
			28.1	DNA.synthesis/chromatin structure
			33.99	development.unspecified
924	40S ribosomal protein S15a-like isoform 2	359481341	29.2.1.2.1.515	protein.synthesis.ribosomal protein.eukaryotic.40S subunit.S15A
			29.2.2	protein.synthesis.ribosome biogenesis
			29.5	protein.degradation
925	ubiquitin-conjugating enzyme E2 variant 1D-like isoform 4	359481638	29.5.11.3	protein.degradation.ubiquitin.E2
926	pyrroline-5-carboxylate reductase-like	359482209	13.1.2.2	amino acid metabolism.synthesis.glutamate family.proline
			13.2.2.3	amino acid metabolism.degradation.glutamate family.arginine
			27.1.19	RNA.processing.ribonucleases
			28.99	DNA.unspecified
			34.1	transport.p- and v-ATPases
927	proteasome subunit alpha type-6 isoform 2	359482460	29.5.11.20	protein.degradation.ubiquitin.proteasom
928	proteasome subunit alpha type-5	359482854	29.5.11.20	protein.degradation.ubiquitin.proteasom
929	glyoxylate reductase isoform 2	359482922	1.2.6	PS.photorespiration.hydroxypyruvate reductase
			13.2.5.2	amino acid metabolism.degradation.serine-glycine-cysteine group.glycine
			26.1	misc.misc2
930	aspartic proteinase isoform 2	359483345	29.5.4	protein.degradation.aspartate protease
931	topless-related protein 4-like	359484209	29.5.4	protein.degradation.aspartate protease
932	asparaginyl-tRNA synthetase, cytoplasmic 1-like	359484512	29.1.22	protein.aa activation.asparagine-tRNA ligase
933	3-hydroxyisobutyryl-CoA hydrolase-like protein 3, mitochondrial-like isoform 2	359484612	11.9.4.3	lipid metabolism.lipid degradation.beta-oxidation.enoyl CoA hydratase
			13.2.3.5	amino acid metabolism.degradation.aspartate family.lysine
			13.2.4.1	amino acid metabolism.degradation.branched chain group.shared
			13.2.6.3	amino acid metabolism.degradation.aromatic aa.tryptophan
934	VAMP-like protein YKT61-like	359484789	31.4	cell.vesicle transport
935	leucine aminopeptidase 2, chloroplastic isoform 2	359484847	29.5	protein.degradation
936	eukaryotic initiation factor iso-4F subunit p82-34-like isoform 2	359484894	29.2.3	protein.synthesis.initiation
937	diacylglycerol kinase A isoform 2	359485753	11.3.5	lipid metabolism.phospholipid synthesis.diacylglycerol kinase
938	ATP-citrate synthase alpha chain protein 2 isoform 2	359487578	8.2.11	TCA / organic transformation.other organic acid transformations.atp-citrate lyase
*939	germin-like protein 1	359487754	15	metal handling
940	peptidyl-prolyl cis-trans isomerase CYP19-3-like	359488033	26.8	misc.nitrilases, nitrile lyases, berberine bridge enzymes, reticuline oxidases, troponine reductases
			31.3.1	cell.cycle.peptidylprolyl isomerase
941	uncharacterized protein LOC100244128 isoform 2	359488672	35.2	not assigned.unknown
942	phospholipase C 3-like isoform 2	359489132	11.9.3.5	lipid metabolism.lipid degradation.lysophospholipases.phosphoinositide phospholipase C
943	cysteine synthase, chloroplastic/chromoplastic isoform 2	359489630	13.1.5.3.1	amino acid metabolism.synthesis.serine-glycine-cysteine group.cysteine.OASTL
			26.6	misc.O-methyl transferases
944	methionine adenosyltransferase 2 subunit beta isoform 2	359489754	35.1	not assigned.no ontology
945	40S ribosomal protein S20-2 isoform 2	359490182	20.1.7.6	stress.biotic.PR-proteins.proteinase inhibitors
			29.2.1.2.1.20	protein.synthesis.ribosomal protein.eukaryotic.40S subunit.S20
			29.2.2	protein.synthesis.ribosome biogenesis
			29.5.15	protein.degradation.inhibitors
946	60S acidic ribosomal protein P1-2-like	359490741	27.1.1	RNA.processing.splicing
			29.2.1.2.2.81	protein.synthesis.ribosomal protein.eukaryotic.60S subunit.P1
946	60S acidic ribosomal protein P1-2-like	359490741	29.2.2	protein.synthesis.ribosome biogenesis
			16.2.1.9	secondary metabolism.phenylpropanoids.lignin biosynthesis.COMT
			26.6	misc.O-methyl transferases
948	ubiquitin-like protein-like	359491040	29.5.11.1	protein.degradation.ubiquitin.ubiquitin
949	omega-hydroxypalmitate O-feruloyl transferase-like	359491108	16.2	secondary metabolism.phenylpropanoids
950	eukaryotic translation initiation factor 5A-2-like	359491680	29.2.3	protein.synthesis.initiation
951	hypersensitive-induced response protein 1	359491740	20.1.99	stress.biotic.misc
952	uncharacterized protein LOC100854733	359492074	35.2	not assigned.unknown
953	ras-related protein RABC1	359492296	30.5	signalling.G-proteins
954	L-ascorbate peroxidase T, chloroplastic-like isoform 2	359492510	21.2.1	redox.ascorbate and glutathione.ascorbate
*955	14-3-3 protein	359492889	30	signaling
956	14-3-3 protein 1-like	359492927	30.7	signalling.14-3-3 proteins
957	branched-chain-amino-acid aminotransferase-like protein 3, chloroplastic-like	359493821	26.26.1	misc.aminotransferases.aminotransferase class IV family protein
958	flavoprotein wrbA isoform 2	359493919	11.8	lipid metabolism.exotics (steroids, squalene etc)
959	adrenodoxin-like protein, mitochondrial-like	359494751	35.2	not assigned.unknown
960	bifunctional dihydroflavonol 4-reductase/flavanone 4-reductase-like	359494923	16.8.3	secondary metabolism.flavonoids.dihydroflavonols
			26.11.1	misc.alcohol dehydrogenases.cinnamyl alcohol dehydrogenase
			29.2.2	protein.synthesis.ribosome biogenesis
961	beta-galactosidase	359495000	26.3	misc.gluco-, galacto- and mannosidases
962	fumarylacetoacetase-like	359495556	13.2.6.2	amino acid metabolism.degradation.aromatic aa.tyrosine
963	ATP-dependent Clp protease proteolytic subunit-related protein 4, chloroplastic-like	359495737	29.5.5	protein.degradation.serine protease
964	probable mannitol dehydrogenase-like	359495844	16.2.1.10	secondary metabolism.phenylpropanoids.lignin biosynthesis.CAD
965	putative UDP-rhamnose:rhamnosyltransferase 1-like	359495858	16.8.1.12	secondary metabolism.flavonoids.anthocyanins.anthocyanidin 3-O-glucosyltransferase
			26.2	misc.UDP glucosyl and glucoronyl transferases
*966	alanine aminotransferase 2 isoform 2	359495900	13	amino acid metabolism
967	flavoprotein wrbA-like	359496238	11.8	lipid metabolism.exotics (steroids, squalene etc)
968	probable mannitol dehydrogenase-like	359496611	16.2.1.10	secondary metabolism.phenylpropanoids.lignin biosynthesis.CAD
969	peroxisomal acyl-coenzyme A oxidase 1-like	359496678	11.9.4.2	lipid metabolism.lipid degradation.beta-oxidation.acyl CoA DH
970	heat shock protein STI-like	359497489	20	stress
971	phosphoserine aminotransferase, chloroplastic-like	359497849	13.1.5.1.2	amino acid metabolism.synthesis.serine-glycine-cysteine group.serine.phosphoserine aminotransferase
			27.3.22	RNA.regulation of transcription.homeobox transcription factor family (HB)
972	syntaxin-52-like, partial	359497897	31.4	cell.vesicle transport
*Bincode was manually assigned because the accession was not present in the mapping file.

## Sheet: Table S3B
Additional data file 3: Table S£B. Functional classification of identified proteins in M4 rootstock genotype.
n°	Annotation	Accession	Bincode	Name
1	chalcone--flavonone isomerase 2	158514257	16.8.2.2	secondary metabolism.flavonoids.chalcones.chalcone isomerase
			27.2	RNA.transcription
2	40S ribosomal protein SA	229891614	29.2.1.2.1.31	protein.synthesis.ribosomal protein.eukaryotic.40S subunit.SA
			29.2.2	protein.synthesis.ribosome biogenesis
3	S-adenosylmethionine synthase 2	223635284	13.1.3.4.11	amino acid metabolism.synthesis.aspartate family.methionine.S-adenosylmethionine synthetase
			15.2	metal handling.binding, chelation and storage
4	peroxidase 4	223635590	26.12	misc.peroxidases
*5	Glucan endo-1,3-beta-glucosidase	223635116	10	cell wall metabolism
6	alcohol dehydrogenase 6	7264740	5.3	fermentation.ADH
			26.11.1	misc.alcohol dehydrogenases.cinnamyl alcohol dehydrogenase
7	malate dehydrogenase	7798706	8.1.9	TCA / organic transformation.TCA.malate DH
8	catalase	19070130	21.6	redox.dismutases and catalases
9	temperature-induced lipocalin	77744883	34.99	transport.misc
10	chitinase class I basic	89242718	20.1.7	stress.biotic.PR-proteins
11	allene oxide cyclase	89242726	17.7.1.4	hormone metabolism.jasmonate.synthesis-degradation.allene oxidase cyclase
			20.2.3	stress.abiotic.drought/salt
12	acetyl-CoA carboxylase carboxyltransferase beta subunit	91701659	10.7	cell wall.modification
			11.1.1	lipid metabolism.FA synthesis and FA elongation.acetyl CoA carboxylation
			29.2.1.1.1.1.12	protein.synthesis.ribosomal protein.prokaryotic.chloroplast.30S subunit.S12
13	germin-like protein 2	111379986	15.2	metal handling.binding, chelation and storage
			20.2.99	stress.abiotic.unspecified
14	glutathione S-transferase	118406886	26.9	misc.glutathione S transferases
15	glutathione S-transferase	119633090	26.9	misc.glutathione S transferases
16	aquaporin PIP1;1	124702460	34.19.1	transport.major intrinsic proteins.PIP
17	aquaporin PIP2;2	124702519	34.19.1	transport.major intrinsic proteins.PIP
18	aquaporin TIP2;1	124702533	34.19.2	transport.major intrinsic proteins.TIP
19	manganese superoxide dismutase	161778782	21.6	redox.dismutases and catalases
20	dehydroascorbate reductase	161778784	21.2.1	redox.ascorbate and glutathione.ascorbate
21	3-dehydroquinate synthase	222136863	13.1.6.1.2	amino acid metabolism.synthesis.aromatic aa.chorismate.3-dehydroquinate synthase
			18.5	Co-factor and vitamine metabolism.folate and vitamine K
22	glutamate dehydrogenase 1	347300842	12.3.1	N-metabolism.N-degradation.glutamate dehydrogenase
23	glucosyltransferase	363805188	17.2.1	hormone metabolism.auxin.synthesis-degradation
			26.2	misc.UDP glucosyl and glucoronyl transferases
24	chalcone synthase	18376653	16.8.2.1	secondary metabolism.flavonoids.chalcones.naringenin-chalcone synthase
25	glutamine synthetase	1134898	12.2.2	N-metabolism.ammonia metabolism.glutamine synthetase
26	putative ripening-related protein	7406667	35.2	not assigned.unknown
27	putative aquaporin	10047074	34.19.2	transport.major intrinsic proteins.TIP
28	pathogenesis-related protein 10	11182124	20.1.7	stress.biotic.PR-proteins
			27.1.19	RNA.processing.ribonucleases
			34.16	transport.ABC transporters and multidrug resistance systems
29	isoflavone reductase-like protein 5	76559894	16.8.5.1	secondary metabolism.flavonoids.isoflavonols.isoflavone reductase
30	hypothetical protein VITISV_041925 (blast: carboxymethylenebutenolidase, putative)	147809484	26.1	misc.misc2
31	hypothetical protein VITISV_012496	147768736	35.2	not assigned.unknown
32	hypothetical protein VITISV_033920 (blast: 12-oxophytodienoate reductase 2)	147778557	17.7.1.5	hormone metabolism.jasmonate.synthesis-degradation.12-oxophytodienoate reductase 3
33	hypothetical protein VITISV_019336 (blast: kynurenine formamidase-like)	147838052	28.99	DNA.unspecified
34	hypothetical protein VITISV_001144	147790680	10.5.3	cell wall.cell wall proteins.LRR
			30.2.11	signalling.receptor kinases.leucine rich repeat XI
35	hypothetical protein VITISV_006012 (blast: polyphenol oxidase)	147811887	35.2	not assigned.unknown
36	hypothetical protein VITISV_014296 (blast: elongation factor tu, putative)	147784261	29.2.4	protein.synthesis.elongation
37	hypothetical protein VITISV_008479 (blast: glutamine amidotransferase-like)	147775474	18.2	Co-factor and vitamine metabolism.thiamine
38	hypothetical protein VITISV_009947 (blast: translationally controlled tumor-like protein)	147837146	33.99	development.unspecified
39	hypothetical protein VITISV_017556	147789426	27.4	RNA.RNA binding
40	hypothetical protein VITISV_001156	147776445	35.1	not assigned.no ontology
41	hypothetical protein VITISV_025619 (blast: 2-Cys peroxiredoxin)	147789752	21.1	redox.thioredoxin
			21.5.1	redox.peroxiredoxin.BAS1
42	hypothetical protein VITISV_020351 (blast: probable ADP-ribosylation factor GTPase-activating protein AGD11)	147805416	27.3.11	RNA.regulation of transcription.C2H2 zinc finger family
43	hypothetical protein VITISV_036609 (blast: endo-1,3;1,4-beta-D-glucanase)	147767003	26.1	misc.misc2
44	hypothetical protein VITISV_003070 (blast: uridine 5'-monophosphate synthase-like)	147807605	23.1.1.5	nucleotide metabolism.synthesis.pyrimidine.uridine 5'-monophosphate synthase
45	hypothetical protein VITISV_0120489 (blast: putative plastid lipid-associated protein)	147787229	31.1	cell.organisation
46	hypothetical protein VITISV_027590 (tabersonine 16-O-methyltransferase-like)	147776504	16.2	secondary metabolism.phenylpropanoids
			26.6	misc.O-methyl transferases
47	hypothetical protein VITISV_013807 (eukaryotic initiation factor iso-4F subunit p82-34-like isoform 1)	147833057	29.2.3	protein.synthesis.initiation
48	hypothetical protein VITISV_002394	147782417	35.2	not assigned.unknown
49	hypothetical protein VITISV_005471 (blast: germin-like protein 1)	147787462	12.2.2	N-metabolism.ammonia metabolism.glutamine synthetase
			20.2.99	stress.abiotic.unspecified
			27.3.69	RNA.regulation of transcription.SET-domain transcriptional regulator family
			34.12	transport.metal
50	hypothetical protein VITISV_028800 (blast: asparagine synthetase B)	147805616	15	metal handling
			17.2.3	hormone metabolism.auxin.induced-regulated-responsive-activated
			17.8.1	hormone metabolism.salicylic acid.synthesis-degradation
			33.99	development.unspecified
51	hypothetical protein VITISV_032872 (blast: protein SRG1)	147776748	16.8.4	secondary metabolism.flavonoids.flavonols
			17.5.1	hormone metabolism.ethylene.synthesis-degradation
52	hypothetical protein VITISV_010665 (blast: glutathione S-transferase U10-like)	147835695	26.9	misc.glutathione S transferases
53	hypothetical protein VITISV_040251	147770366	35.2	not assigned.unknown
54	hypothetical protein VITISV_000871 (blast: acyl-CoA oxidase, putative)	147866564	11.9.4.2	lipid metabolism.lipid degradation.beta-oxidation.acyl CoA DH
55	hypothetical protein VITISV_025729 (blast: pathogenesis-related protein 10.9)	147853969	20.1.7	stress.biotic.PR-proteins
			27.1.19	RNA.processing.ribonucleases
			34.16	transport.ABC transporters and multidrug resistance systems
56	hypothetical protein VITISV_019404 (blast: gamma carbonic anhydrase-like 2, mitochondrial-like)	147863572	9.1.1.5	mitochondrial electron transport / ATP synthesis.NADH-DH (type I).complex I.carbonic anhydrase
57	hypothetical protein VITISV_003812 (blast: 60S acidic ribosomal protein P0)	147843260	29.2.1.2.2.80	protein.synthesis.ribosomal protein.eukaryotic.60S subunit.P0
			29.2.2	protein.synthesis.ribosome biogenesis
58	hypothetical protein VITISV_016685 (blast: endo-1,3;1,4-beta-D-glucanase-like)	147855970	26.1	misc.misc2
59	hypothetical protein VITISV_030870 (blast: annexin)	147856520	31.1	cell.organisation
60	hypothetical protein VITISV_035770 (blast: ADP-ribosylation factor, putative)	147858134	29.4	protein.postranslational modification
			29.3.4.99	protein.targeting.secretory pathway.unspecified
			30.3	signalling.calcium
61	pyruvate kinase	239056192	4.1.14	glycolysis.cytosolic branch.pyruvate kinase (PK)
			4.2.14	glycolysis.plastid branch.pyruvate kinase (PK)
			11.1.30	lipid metabolism.FA synthesis and FA elongation.pyruvate kinase
62	NADH dehydrogenase subunit 7	209954144	1.1.40	PS.lightreaction.cyclic electron flow-chlororespiration
			9.1.1	mitochondrial electron transport / ATP synthesis.NADH-DH (type I).complex I
			9.1.2	mitochondrial electron transport / ATP synthesis.NADH-DH (type I).localisation not clear
63	NADH dehydrogenase subunit 9	209954163	9.1.2	mitochondrial electron transport / ATP synthesis.NADH-DH (type I).localisation not clear
64	ATPase subunit 8	209954176	9.7	mitochondrial electron transport / ATP synthesis.cytochrome c oxidase
			9.9	mitochondrial electron transport / ATP synthesis.F1-ATPase
65	ATPase subunit 1	209954192	1.1.4.1	PS.lightreaction.ATP synthase.alpha subunit
			1.1.4	PS.lightreaction.ATP synthase
			9.9	mitochondrial electron transport / ATP synthesis.F1-ATPase
66	unnamed protein product (blast: carbonic anhydrase, chloroplastic-like isoform 2 )	297733779	8.3	TCA / organic transformation.carbonic anhydrases
			16.99	secondary metabolism.unspecified
67	unnamed protein product	296080993	13	amino acid metabolism
68	unnamed protein product (blast: bifunctional aspartate aminotransferase and glutamate/aspartate-prephenate aminotransferase)	302141916	13.1.1.2.1	amino acid metabolism.synthesis.central amino acid metabolism.aspartate.aspartate aminotransferase
			13.2.6.2	amino acid metabolism.degradation.aromatic aa.tyrosine
69	unnamed protein product (polyubiquitin)	302143601	29.5.11.1	protein.degradation.ubiquitin.ubiquitin
			29.2.1.1.3	protein.synthesis.ribosomal protein.prokaryotic.unknown organellar
			29.2.2	protein.synthesis.ribosome biogenesis
70	unnamed protein product	297737061	13.2.3.2	amino acid metabolism.degradation.aspartate family.threonine
			24.2	biodegradation of xenobiotics.lactoylglutathione lyase
71	unnamed protein product	297737287	35.2	not assigned.unknown
72	unnamed protein product (partial) (blast: PHLOEM PROTEIN 2-LIKE A9)	297737973	35.2	not assigned.unknown
73	unnamed protein product (blast: protease C56)	297738171	33.99	development.unspecified
74	unnamed protein product	297738914	11.9.3.2	lipid metabolism.lipid degradation.lysophospholipases.carboxylesterase
			20.2	stress.abiotic
75	unnamed protein product	296086430	35.2	not assigned.unknown
76	unnamed protein product (blast: non-symbiotic hemoglobin)	297741406	21.3	redox.heme
77	unnamed protein product (blast: non-symbiotic hemoglobin)	297741407	21.3	redox.heme
78	unnamed protein product (blast: NADH dehydrogenase [ubiquinone] iron-sulfur protein 8, mitochondrial-like isoform 1)	297741457	9.1.2	mitochondrial electron transport / ATP synthesis.NADH-DH (type I).localisation not clear
79	unnamed protein product (blast: nucleoside diphosphate kinase, putative)	297742339	23.4.10	nucleotide metabolism.phosphotransfer and pyrophosphatases.nucleoside diphosphate kinase
80	unnamed protein product	296087567	35.2	not assigned.unknown
81	unnamed protein product	297743870	35.1.40	not assigned.no ontology.glycine rich proteins
82	unnamed protein product (blast: (+)-neomenthol dehydrogenase-like)	297745219	26.22	misc.short chain dehydrogenase/reductase (SDR)
83	unnamed protein product	297745313	35.2	not assigned.unknown
84	unnamed protein product	296090614	20.2	stress.abiotic
85	methylthioribose-1-phosphate isomerase	317412019	29.2.3	protein.synthesis.initiation
86	1,2-dihydroxy-3-keto-5-methylthiopentene dioxygenase 2	363805401	15.3	metal handling.regulation
87	flavanone-3-hydroxylase	729508	16.8.3.2	secondary metabolism.flavonoids.dihydroflavonols.flavanone 3-hydroxylase
			17.5.1	hormone metabolism.ethylene.synthesis-degradation
			29.2.3	protein.synthesis.initiation
88	Polyphenol oxidase, chloroplastic (N-term, mature)	1172587	35.2	not assigned.unknown
89	Leucoanthocyanidin dioxygenase	1730109	1.2.6	PS.photorespiration.hydroxypyruvate reductase
			7.1.3	OPP.oxidative PP.6-phosphogluconate dehydrogenase
			13.2.5.1	amino acid metabolism.degradation.serine-glycine-cysteine group.serine
			13.2.5.2	amino acid metabolism.degradation.serine-glycine-cysteine group.glycine
			16.8.1.1	secondary metabolism.flavonoids.anthocyanins.leucocyanidin dioxygenase
			17.5.1	hormone metabolism.ethylene.synthesis-degradation
			26.1	misc.misc2
90	Chalcone--flavonone isomerase 1	1705761	16.8.2.2	secondary metabolism.flavonoids.chalcones.chalcone isomerase
			27.2	RNA.transcription
91	basic endochitinase	1705813	20.1.7	stress.biotic.PR-proteins
92	L-idonate 5-dehydrogenase	229830633	3.3	minor CHO metabolism.sugar alcohols
			5.3	fermentation.ADH
			26.11.1	misc.alcohol dehydrogenases.cinnamyl alcohol dehydrogenase
93	glutathione S-transferase	225437284	26.9	misc.glutathione S transferases
94	peptidyl-prolyl cis-trans isomerase H	225465809	28.1	DNA.synthesis/chromatin structure
			31.3.1	cell.cycle.peptidylprolyl isomerase
95	membrane steroid-binding protein 2	225470692	21.2	redox.ascorbate and glutathione
96	dihydrolipoyllysine-residue acetyltransferase component 1 of pyruvate dehydrogenase complex, mitochondrial-like	359486892	8.1.1.2	TCA / organic transformation.TCA.pyruvate DH.E2
97	glutathione S-transferase	225437288	26.9	misc.glutathione S transferases
98	CBS domain-containing protein CBSX3, mitochondrial isoform 1	225434277	35.1	not assigned.no ontology
99	aspartic proteinase isoform 1	359483347	29.5.4	protein.degradation.aspartate protease
100	salt stress root protein RS1 isoform 1	225424946	30.4	signalling.phosphinositides
101	UDP-glycosyltransferase 85A2 isoform 1	225465718	17.4.1	hormone metabolism.cytokinin.synthesis-degradation
			26.2	misc.UDP glucosyl and glucoronyl transferases
			29.4	protein.postranslational modification
102	pathogen-related protein	225457749	20.1.7	stress.biotic.PR-proteins
103	glyceraldehyde-3-phosphate dehydrogenase, cytosolic	359491599	4.1.8	glycolysis.cytosolic branch.glyceraldehyde 3-phosphate dehydrogenase (GAP-DH)
104	nucleoside diphosphate kinase 2, chloroplastic isoform 1	225457446	23.4.10	nucleotide metabolism.phosphotransfer and pyrophosphatases.nucleoside diphosphate kinase
105	dihydrolipoyl dehydrogenase, mitochondrial	225432110	8.1.1.3	TCA / organic transformation.TCA.pyruvate DH.E3
			21.2.2	redox.ascorbate and glutathione.glutathione
106	(3R)-hydroxymyristoyl-[acyl-carrier-protein] dehydratase	225447747	11.1.5	lipid metabolism.FA synthesis and FA elongation.beta hydroxyacyl ACP dehydratase
107	glyceraldehyde-3-phosphate dehydrogenase, cytosolic	225462254	1.3.4	PS.calvin cycle.GAP
			4.1.8	glycolysis.cytosolic branch.glyceraldehyde 3-phosphate dehydrogenase (GAP-DH)
108	uncharacterized protein At5g48480	225470242	35.2	not assigned.unknown
109	uridylate kinase isoform 1	225454048	23.4.3	nucleotide metabolism.phosphotransfer and pyrophosphatases.uridylate kinase
			29.2.1.1.3.2.18	protein.synthesis.ribosomal protein.prokaryotic.unknown organellar.50S subunit.L18
110	3-isopropylmalate dehydratase small subunit	225469374	16.5.1.1.1.4	secondary metabolism.sulfur-containing.glucosinolates.synthesis.aliphatic.methylthioalkylmalate isomerase small subunit (MAM-IS)
111	glutathione S-transferase F13	225436697	26.9	misc.glutathione S transferases
112	epoxide hydrolase 2	225446938	26.1	misc.misc2
113	UDP-arabinopyranose mutase 1	225456550	10.5.5	cell wall.cell wall proteins.RGP
114	70 kDa peptidyl-prolyl isomerase	359497288	29.6	protein.folding
			31.3.1	cell.cycle.peptidylprolyl isomerase
115	ADP-ribosylation factor 1	225430573	29.3.4.99	protein.targeting.secretory pathway.unspecified
			29.4	protein.postranslational modification
116	ferredoxin--NADP reductase, root isozyme, chloroplastic-like	359483949	7.3	OPP.electron transfer
117	malate dehydrogenase, glyoxysomal	359496625	6.3	gluconeogenesis / glyoxylate cycle.malate dehydrogenase
118	phosphoglycerate kinase, chloroplastic isoform 1	225464995	1.3.3	PS.calvin cycle.phosphoglycerate kinase
			4.1.11	glycolysis.cytosolic branch.3-phosphoglycerate kinase (PGK)
119	uncharacterized protein At1g32220, chloroplastic	225430578	35.2	not assigned.unknown
120	26S protease regulatory subunit 7	225441955	29.5.11.20	protein.degradation.ubiquitin.proteasom
121	linoleate 13S-lipoxygenase 2-1, chloroplastic	225450227	17.7.1.2	hormone metabolism.jasmonate.synthesis-degradation.lipoxygenase
*122	glutamine synthetase cytosolic isozyme 2	225451379	12	N-metabolism
123	thioredoxin reductase 2-like	225431669	21.1	redox.thioredoxin
124	stress-related protein-like	225437316	16.1	secondary metabolism.isoprenoids
*	stress-related protein-like	225437316	20	stress
125	phosphoglycerate kinase, cytosolic	225464999	1.3.3	PS.calvin cycle.phosphoglycerate kinase
			4.1.11	glycolysis.cytosolic branch.3-phosphoglycerate kinase (PGK)
126	exportin-2-like	359489740	29.3.1	protein.targeting.nucleus
127	glutathione transferase GST 23	225436164	26.9	misc.glutathione S transferases
128	eukaryotic translation initiation factor 3 subunit D-like	359497369	29.2.3	protein.synthesis.initiation
129	beta-xylosidase/alpha-L-arabinofuranosidase 2-like	359485890	10.6.1	cell wall.degradation.cellulases and beta-1,4-glucanases
			10.6.2	cell wall.degradation.mannan-xylose-arabinose-fucose
			33.99	development.unspecified
130	pyruvate dehydrogenase E1 component subunit beta, mitochondrial-like isoform 1	225425166	8.1.1.1	TCA / organic transformation.TCA.pyruvate DH.E1
131	prohibitin-2 isoform 1	225462272	9.1.1	mitochondrial electron transport / ATP synthesis.NADH-DH (type I).complex I
			31.3	cell.cycle
132	26S proteasome non-ATPase regulatory subunit RPN12A	225426245	29.5.11.20	protein.degradation.ubiquitin.proteasom
133	KH domain-containing protein At4g18375 isoform 1	225445949	27.5.1.4.1	RNA.silencing.sRNA formation.HEN.KH
			27.3.99	RNA.regulation of transcription.unclassified
			27.4	RNA.RNA binding
134	ras-related protein RABA2a	225465200	30.5	signalling.G-proteins
135	stilbene synthase 1	225470723	16.8.2.1	secondary metabolism.flavonoids.chalcones.naringenin-chalcone synthase
136	dehydrogenase/reductase SDR family member 4	359496979	26.8	misc.nitrilases, nitrile lyases, berberine bridge enzymes, reticuline oxidases, troponine reductases
			26.22	misc.short chain dehydrogenase/reductase (SDR)
137	26S proteasome non-ATPase regulatory subunit 4	225431100	29.5.11	protein.degradation.ubiquitin
138	non-lysosomal glucosylceramidase	359486233	35.2	not assigned.unknown
139	aspartic proteinase nepenthesin-1-like isoform 1	225465837	27.3.67	RNA.regulation of transcription.putative transcription regulator
140	ADP-ribosylation factor 2-like	225432130	29.4	protein.postranslational modification
			29.3.4.99	protein.targeting.secretory pathway.unspecified
141	uncharacterized protein LOC100243551	359477234	20.1	stress.biotic
			33.99	development.unspecified
142	aspartic proteinase nepenthesin-1-like isoform 2	225465839	27.3.67	RNA.regulation of transcription.putative transcription regulator
143	soluble inorganic pyrophosphatase-like	359476682	23.4.99	nucleotide metabolism.phosphotransfer and pyrophosphatases.misc
144	3-mercaptopyruvate sulfurtransferase	225465012	13.2.5.3	amino acid metabolism.degradation.serine-glycine-cysteine group.cysteine
145	proteasome subunit beta type-5	225425821	29.5.11.20	protein.degradation.ubiquitin.proteasom
146	serine carboxypeptidase-like 51-like	359481944	29.5.5	protein.degradation.serine protease
147	peptidyl-prolyl cis-trans isomerase CYP20-2, chloroplastic-like	359473789	31.3.1	cell.cycle.peptidylprolyl isomerase
148	transcription factor BTF3	225457458	27.3.67	RNA.regulation of transcription.putative transcription regulator
			27.3.50	RNA.regulation of transcription.general transcription
			34.21	transport.calcium
149	probable inosine-5'-monophosphate dehydrogenase-like	225462285	23.1.2.30	nucleotide metabolism.synthesis.purine.IMP dehydrogenase
150	uncharacterized oxidoreductase At4g09670-like	225468829	35.1	not assigned.no ontology
151	pectinesterase 3-like	225441977	10.8.1	cell wall.pectinesterases.PME
152	3-oxoacyl-[acyl-carrier-protein] synthase I, chloroplastic-like	225426280	11.1.3	lipid metabolism.FA synthesis and FA elongation.ketoacyl ACP synthase
153	alanine aminotransferase 2	359482440	13.1.1.3.1	amino acid metabolism.synthesis.central amino acid metabolism.alanine.alanine aminotransferase
154	probable glutathione S-transferase-like	359495384	26.9	misc.glutathione S transferases
			28.1	DNA.synthesis/chromatin structure
			33.99	development.unspecified
155	40S ribosomal protein S20-2 isoform 1	225455513	20.1.7.6	stress.biotic.PR-proteins.proteinase inhibitors
			29.2.1.2.1.20	protein.synthesis.ribosomal protein.eukaryotic.40S subunit.S20
156	succinate-semialdehyde dehydrogenase, mitochondrial-like	225462293	8.2.99	TCA / organic transformation.other organic acid transformations.misc
			8.1.99	TCA / organic transformation.TCA.misc
157	UDP-glucose flavonoid 3-O-glucosyltransferase 6-like	359485955	26.2	misc.UDP glucosyl and glucoronyl transferases
158	succinate-semialdehyde dehydrogenase, mitochondrial-like	225462297	8.2.99	TCA / organic transformation.other organic acid transformations.misc
			8.1.99	TCA / organic transformation.TCA.misc
159	beta-fructofuranosidase, soluble isoenzyme I-like	225466093	2.2.1.3.3	major CHO metabolism.degradation.sucrose.invertases.vacuolar
160	cytochrome b5	225465441	12.1.1	N-metabolism.nitrate metabolism.NR
			21.2	redox.ascorbate and glutathione
161	probable acetyl-CoA acetyltransferase, cytosolic 2	225447510	13.2.6.3	amino acid metabolism.degradation.aromatic aa.tryptophan
			13.2.3.5	amino acid metabolism.degradation.aspartate family.lysine
			13.2.4.5	amino acid metabolism.degradation.branched chain group.isoleucine
			13.2.6.3	amino acid metabolism.degradation.aromatic aa.tryptophan
			16.1.2.1	secondary metabolism.isoprenoids.mevalonate pathway.acetyl-CoA C-acyltransferase
162	phospholipase C 3-like isoform 1	359489134	11.9.3.5	lipid metabolism.lipid degradation.lysophospholipases.phosphoinositide phospholipase C
163	NADH dehydrogenase [ubiquinone] 1 alpha subcomplex subunit 13-B	225437891	35.2	not assigned.unknown
164	uncharacterized protein LOC100265424 (blast: D-alanine--D-alanine ligase family protein)	225439600	35.1	not assigned.no ontology
165	prohibitin-1, mitochondrial	225452186	9.1.1	mitochondrial electron transport / ATP synthesis.NADH-DH (type I).complex I
			31.2	cell.division
166	putative UDP-glucose flavonoid 3-O-glucosyltransferase 3	225464772	26.2	misc.UDP glucosyl and glucoronyl transferases
167	T-complex protein 1 subunit eta-like	359497202	29.6	protein.folding
168	2-hydroxyacyl-CoA lyase	225462809	5.2	fermentation.PDC
169	60S acidic ribosomal protein P2B isoform 1	225436299	29.2.1.2.2.82	protein.synthesis.ribosomal protein.eukaryotic.60S subunit.P2
			29.2.2	protein.synthesis.ribosome biogenesis
170	adenosylhomocysteinase isoform 1	225433506	13.2.3.4	amino acid metabolism.degradation.aspartate family.methionine
171	2,3-bisphosphoglycerate-independent phosphoglycerate mutase isoform 1	225439064	4.1.12	glycolysis.cytosolic branch.phosphoglycerate mutase
172	putative germin-like protein 2-1	225444103	12.2.2	N-metabolism.ammonia metabolism.glutamine synthetase
			20.2.99	stress.abiotic.unspecified
			27.3.69	RNA.regulation of transcription.SET-domain transcriptional regulator family
			30.3	signalling.calcium
			34.12	transport.metal
173	putative oxidoreductase GLYR1 isoform 1	225468850	7.1.3	OPP.oxidative PP.6-phosphogluconate dehydrogenase
174	serine hydroxymethyltransferase 1	225433510	1.2.5	PS.photorespiration.serine hydroxymethyltransferase
			13.1.5.2	amino acid metabolism.synthesis.serine-glycine-cysteine group.glycine
			25.1	C1-metabolism.glycine hydroxymethyltransferase
175	elongation factor 1-beta 1	359479299	27.3.6	RNA.regulation of transcription.basic helix-loop-helix family (bHLH)
			27.5.2.1	RNA.silencing.RISC formation.RNA helicase
			29.2.4	protein.synthesis.elongation
176	60S acidic ribosomal protein P1-1 isoform 1	225466735	27.1.1	RNA.processing.splicing
			29.2.1.2.2.81	protein.synthesis.ribosomal protein.eukaryotic.60S subunit.P1
			29.2.2	protein.synthesis.ribosome biogenesis
177	probable S-adenosylmethionine-dependent methyltransferase At5g37990-like	359488227	13.1.3.4.13	amino acid metabolism.synthesis.aspartate family.methionine.methionine S-methyltransferase
			17.8.1	hormone metabolism.salicylic acid.synthesis-degradation
178	methylmalonate-semialdehyde dehydrogenase [acylating], mitochondrial	225429271	13.2.4.3	amino acid metabolism.degradation.branched chain group.valine
179	diphosphomevalonate decarboxylase	225464152	16.1.2.6	secondary metabolism.isoprenoids.mevalonate pathway.mevalonate diphosphate decarboxylase
180	miraculin	225462630	20.1.7.6.1	stress.biotic.PR-proteins.proteinase inhibitors.trypsin inhibitor
			29.5.15	protein.degradation.inhibitors
			31.3	cell.cycle
181	serine proteinase	225448920	29.5.5	protein.degradation.serine protease
182	methionine adenosyltransferase 2 subunit beta isoform 1	225454083	35.1	not assigned.no ontology
183	proteasome subunit beta type-6	225445670	29.5.11.20	protein.degradation.ubiquitin.proteasom
184	biotin carboxylase 1, chloroplastic-like	225445664	11.1.1.2.4	lipid metabolism.FA synthesis and FA elongation.acetyl CoA carboxylation.heteromeric complex.biotin carboxylase
185	transketolase, chloroplastic-like	359490179	1.3.8	PS.calvin cycle.transketolase
			7.2.1	OPP.non-reductive PP.transketolase
186	uncharacterized protein LOC100260307 isoform 1	359491762	35.1	not assigned.no ontology
187	glucose-6-phosphate 1-dehydrogenase, cytoplasmic isoform	225452196	7.1.1	OPP.oxidative PP.glucose-6-phosphate 1-dehydrogenase (G6PD)
188	dihydrolipoyllysine-residue succinyltransferase component of 2-oxoglutarate dehydrogenase complex 2, mitochondrial	359483352	8.1.1.2	TCA / organic transformation.TCA.pyruvate DH.E2
			8.1.5	TCA / organic transformation.TCA.2-oxoglutarate dehydrogenase
189	nascent polypeptide-associated complex subunit alpha-like	225470846	29.2.4	protein.synthesis.elongation
190	elongation factor 2-like isoform 1	225462164	29.2.4	protein.synthesis.elongation
191	proteasome subunit alpha type-4 isoform 1	225462545	16.8.4	secondary metabolism.flavonoids.flavonols
			17.5.1	hormone metabolism.ethylene.synthesis-degradation
			29.5.11.20	protein.degradation.ubiquitin.proteasom
*192	uricase-2	225464393	12	N-metabolism
193	glutathione transferase GST 23-like isoform 1	225454633	26.9	misc.glutathione S transferases
			28.1	DNA.synthesis/chromatin structure
			33.99	development.unspecified
194	glucose-6-phosphate 1-dehydrogenase, chloroplastic	225425210	7.1.1	OPP.oxidative PP.glucose-6-phosphate 1-dehydrogenase (G6PD)
			30.11	signalling.light
195	putative germin-like protein 2-1	225444125	12.2.2	N-metabolism.ammonia metabolism.glutamine synthetase
			20.2.99	stress.abiotic.unspecified
			27.3.69	RNA.regulation of transcription.SET-domain transcriptional regulator family
			30.3	signalling.calcium
			34.12	transport.metal
196	selenium-binding protein 1	225433514	15	metal handling
197	momilactone A synthase	225456656	26.11.1	misc.alcohol dehydrogenases.cinnamyl alcohol dehydrogenase
			26.22	misc.short chain dehydrogenase/reductase (SDR)
198	erlin-2-B	225423479	35.1	not assigned.no ontology
199	nitrile-specifier protein 5	225447524	16.5.1.3.2	secondary metabolism.sulfur-containing.glucosinolates.degradation.nitrilespecifier protein
			17.7.3	hormone metabolism.jasmonate.induced-regulated-responsive-activated
			26.16	misc.myrosinases-lectin-jacalin
200	V-type proton ATPase catalytic subunit A	225443399	34.1.1	transport.p- and v-ATPases.H+-transporting two-sector ATPase
201	(+)-neomenthol dehydrogenase-like	359489616	26.22	misc.short chain dehydrogenase/reductase (SDR)
202	tubulin beta-1 chain	225470745	31.1	cell.organisation
203	patellin-5 isoform 1	225460394	29.3.4.99	protein.targeting.secretory pathway.unspecified
			34.99	transport.misc
204	polyubiquitin 4-like isoform 1	225465625	29.5.11.1	protein.degradation.ubiquitin.ubiquitin
			29.2.1.1.3	protein.synthesis.ribosomal protein.prokaryotic.unknown organellar
			29.2.2	protein.synthesis.ribosome biogenesis
205	uncharacterized protein LOC100253093	225425013	27.1	RNA.processing
			27.3.25	RNA.regulation of transcription.MYB domain transcription factor family
			29.4	protein.postranslational modification
			34.99	transport.misc
206	anthocyanidin 5,3-O-glucosyltransferase-like	225470650	16.10	secondary metabolism.simple phenols
			16.8.3	secondary metabolism.flavonoids.dihydroflavonols
			26.2	misc.UDP glucosyl and glucoronyl transferases
207	DEAD-box ATP-dependent RNA helicase 37-like	359487443	27.1.2	RNA.processing.RNA helicase
			27.5.2.1	RNA.silencing.RISC formation.RNA helicase
208	probable prefoldin subunit 5	225462560	27.3.99	RNA.regulation of transcription.unclassified
209	phosphomannomutase isoform 2	225454105	10.1.21	cell wall.precursor synthesis.phosphomannomutase
210	alanine--glyoxylate aminotransferase 2 homolog 2, mitochondrial	225439615	13.1.1.3.11	amino acid metabolism.synthesis.central amino acid metabolism.alanine.alanine-glyoxylate aminotransferase
			13.2.4.1	amino acid metabolism.degradation.branched chain group.shared
			19.3	tetrapyrrole synthesis.GSA
211	vacuolar-sorting receptor 1-like	359481218	29.3.4.3	protein.targeting.secretory pathway.vacuole
212	quinone oxidoreductase PIG3-like isoform 1	359496324	26.7	misc.oxidases - copper, flavone etc
213	uncharacterized protein At2g37660, chloroplastic	225440390	29.5	protein.degradation
214	ATP synthase subunit delta', mitochondrial	225453289	9.9	mitochondrial electron transport / ATP synthesis.F1-ATPase
215	uncharacterized protein LOC100267522 (blast: mitochondrial import inner membrane translocase subunit Tim17/Tim22/Tim23 family protein)	225455153	29.3.2	protein.targeting.mitochondria
216	3-oxoacyl-[acyl-carrier-protein] reductase, chloroplastic	225425854	11.1.4	lipid metabolism.FA synthesis and FA elongation.ACP oxoacyl reductase
			26.8	misc.nitrilases, nitrile lyases, berberine bridge enzymes, reticuline oxidases, troponine reductases
			26.22	misc.short chain dehydrogenase/reductase (SDR)
217	fructokinase-2	225433918	2.2.1.1	major CHO metabolism.degradation.sucrose.fructokinase
218	uncharacterized protein LOC100241287	225437924	35.2	not assigned.unknown
*219	phospholipase D alpha 1	225442981	11	lipid metabolism
220	serine/threonine-protein phosphatase PP2A catalytic subunit-like	359473310	29.4	protein.postranslational modification
221	soluble inorganic pyrophosphatase	225453656	23.4.99	nucleotide metabolism.phosphotransfer and pyrophosphatases.misc
222	UDP-glucose 4-epimerase GEPI48	359473928	10.1.2	cell wall.precursor synthesis.UGE
223	adipocyte plasma membrane-associated protein	359476892	16.4.1	secondary metabolism.N misc.alkaloid-like
224	cationic peroxidase 1	225439627	26.12	misc.peroxidases
225	uncharacterized protein LOC100252690	225463772	28.1.1.4	DNA.synthesis/chromatin structure.retrotransposon/transposase.hat-like transposase
226	superoxide dismutase [Cu-Zn] isoform 2	225451120	21.6	redox.dismutases and catalases
227	succinyl-CoA ligase [ADP-forming] subunit alpha-1, mitochondrial-like	225457502	8.1.6	TCA / organic transformation.TCA.succinyl-CoA ligase
228	serine carboxypeptidase-like 18	225446024	29.5.5	protein.degradation.serine protease
229	succinate dehydrogenase [ubiquinone] iron-sulfur subunit 1, mitochondrial	225452228	8.1.7	TCA / organic transformation.TCA.succinate dehydrogenase
			29.2.1.1.2.1.14	protein.synthesis.ribosomal protein.prokaryotic.mitochondrion.30S subunit.S14
230	anthocyanidin 5,3-O-glucosyltransferase	225470197	16.8.3	secondary metabolism.flavonoids.dihydroflavonols
			16.10	secondary metabolism.simple phenols
			26.2	misc.UDP glucosyl and glucoronyl transferases
231	succinate-semialdehyde dehydrogenase (acetylating)-like	225438277	5.3	fermentation.ADH
			26.11.1	misc.alcohol dehydrogenases.cinnamyl alcohol dehydrogenase
232	protein transport protein SEC23-like	359478005	29.3.4.2	protein.targeting.secretory pathway.golgi
233	40S ribosomal protein SA	225442018	29.2.1.2.1.31	protein.synthesis.ribosomal protein.eukaryotic.40S subunit.SA
			29.2.2	protein.synthesis.ribosome biogenesis
234	sulfotransferase 16	225466759	11.8	lipid metabolism.exotics (steroids, squalene etc)
			16.5.1.1.1.9	secondary metabolism.sulfur-containing.glucosinolates.synthesis.aliphatic.sulfotransferase
			16.5.1.1.3.3	secondary metabolism.sulfur-containing.glucosinolates.synthesis.indole.indole-3-methyl-desulfoglucosinolate sulfotransferase
			17.3.1.1.5	hormone metabolism.brassinosteroid.synthesis-degradation.BRs.metabolic regulation
			26.25	misc.sulfotransferase
235	DEAD-box ATP-dependent RNA helicase 56	225442993	27.5.2.1	RNA.silencing.RISC formation.RNA helicase
			28.1	DNA.synthesis/chromatin structure
236	probable glutathione S-transferase	225466235	26.9	misc.glutathione S transferases
237	glutathione S-transferase U9-like	225456757	26.9	misc.glutathione S transferases
238	glutathione S-transferase U9	225456761	26.9	misc.glutathione S transferases
239	uncharacterized protein LOC100258770	225439101	33.99	development.unspecified
240	poly(rC)-binding protein 3-like	225463940	27.4	RNA.RNA binding
			27.5.1.4.1	RNA.silencing.sRNA formation.HEN.KH
241	bifunctional nitrilase/nitrile hydratase NIT4B	225427458	16.5.1.3.3	secondary metabolism.sulfur-containing.glucosinolates.degradation.nitrilase
			26.8	misc.nitrilases, nitrile lyases, berberine bridge enzymes, reticuline oxidases, troponine reductases
242	alcohol dehydrogenase class-3-like	359480071	25	C1-metabolism
			26.11.1	misc.alcohol dehydrogenases.cinnamyl alcohol dehydrogenase
243	succinate dehydrogenase [ubiquinone] flavoprotein subunit 1, mitochondrial isoform 1	225430776	8.1.7	TCA / organic transformation.TCA.succinate dehydrogenase
244	serine carboxypeptidase-like 18-like	225429053	29.5.5	protein.degradation.serine protease
245	pyruvate dehydrogenase E1 component subunit beta	225430650	1.3.8	PS.calvin cycle.transketolase
			8.1.1.1	TCA / organic transformation.TCA.pyruvate DH.E1
			11.1.31	lipid metabolism.FA synthesis and FA elongation.pyruvate DH
246	signal peptidase complex catalytic subunit SEC11C	225443007	29.3.4.99	protein.targeting.secretory pathway.unspecified
*247	isoeugenol synthase 1	225438289	16	secondary compound metabolism
248	protein disulfide-isomerase 5-2	225470790	21.1	redox.thioredoxin
249	mitochondrial import receptor subunit TOM20	225451445	29.3.2	protein.targeting.mitochondria
250	11S globulin seed storage protein 2	225447988	28.2	DNA.repair
			33.1	development.storage proteins
251	L-idonate 5-dehydrogenase	225469310	3.3	minor CHO metabolism.sugar alcohols
			5.3	fermentation.ADH
			26.11.1	misc.alcohol dehydrogenases.cinnamyl alcohol dehydrogenase
252	pyrophosphate--fructose 6-phosphate 1-phosphotransferase subunit beta-like	359494836	4.2.5	glycolysis.plastid branch.pyrophosphate-fructose-6-P phosphotransferase
253	putative esterase HI_1161 isoform 1	225432206	11.9.4.5	lipid metabolism.lipid degradation.beta-oxidation.acyl-CoA thioesterase
254	endoplasmin homolog	359485756	20.2.1	stress.abiotic.heat
255	SKP1-like protein 1B isoform 2	225457883	29.5.11.4.3.1	protein.degradation.ubiquitin.E3.SCF.SKP
256	glyoxysomal fatty acid beta-oxidation multifunctional protein MFP-a	225431755	11.9.4.9	lipid metabolism.lipid degradation.beta-oxidation.multifunctional
257	peroxisomal (S)-2-hydroxy-acid oxidase GLO4	225442052	1.2.2	PS.photorespiration.glycolate oxydase
258	uncharacterized protein At2g34160	225443021	35.2	not assigned.unknown
259	hydroxyacylglutathione hydrolase 3, mitochondrial-like	225462956	13.2.3.2	amino acid metabolism.degradation.aspartate family.threonine
			24.1	biodegradation of xenobiotics.hydroxyacylglutathione hydrolase
260	NADH dehydrogenase [ubiquinone] iron-sulfur protein 1, mitochondrial	225453076	9.1.2	mitochondrial electron transport / ATP synthesis.NADH-DH (type I).localisation not clear
261	V-type proton ATPase subunit E1	225439111	29.2.3	protein.synthesis.initiation
261	V-type proton ATPase subunit E1	225439111	34.1.1.4	transport.p- and v-ATPases.H+-transporting two-sector ATPase.subunit E
262	neutral alpha-glucosidase AB-like	225433575	2.2.2.1	major CHO metabolism.degradation.starch.starch cleavage
262	neutral alpha-glucosidase AB-like	225433575	2.2.2.1	major CHO metabolism.degradation.starch.starch cleavage
262	neutral alpha-glucosidase AB-like	225433575	26.3.1	misc.gluco-, galacto- and mannosidases.alpha-galactosidase
263	oligopeptidase A-like	359495810	29.5	protein.degradation
264	uncharacterized oxidoreductase ykwC-like	359485993	7.1.3	OPP.oxidative PP.6-phosphogluconate dehydrogenase
265	bifunctional 3-dehydroquinate dehydratase/shikimate dehydrogenase, chloroplastic-like	225451148	13.1.6.1.10	amino acid metabolism.synthesis.aromatic aa.chorismate.3-dehydroquinate dehydratase/shikimate dehydrogenase
266	60S ribosomal protein L11-1-like	225443760	29.2.1.2.2.11	protein.synthesis.ribosomal protein.eukaryotic.60S subunit.L11
			29.2.1.2.2.16	protein.synthesis.ribosomal protein.eukaryotic.60S subunit.L16
			29.2.2	protein.synthesis.ribosome biogenesis
267	calreticulin	225437549	30.3	signalling.calcium
268	probable glutamyl endopeptidase, chloroplastic-like	359479944	35.2	not assigned.unknown
*269	D-threo-aldose 1-dehydrogenase	225429064	2	carbon and energy metabolism
270	isocitrate dehydrogenase [NADP]	225466253	8.1.4	TCA / organic transformation.TCA.IDH
271	ras-related protein RABF1	225448984	30.5	signalling.G-proteins
272	ras-related protein RABB1b	225452278	30.5	signalling.G-proteins
273	uncharacterized protein LOC100249521	225454694	35.2	not assigned.unknown
274	epoxide hydrolase 2	359477248	26.1	misc.misc2
275	bifunctional polymyxin resistance protein ArnA	225436371	10.1.3	cell wall.precursor synthesis.AXS
			10.1.5	cell wall.precursor synthesis.UXS
276	glutamate decarboxylase 1	225466257	13.1.1.1.1	amino acid metabolism.synthesis.central amino acid metabolism.GABA.glutamate decarboxylase
277	U1 small nuclear ribonucleoprotein A	225437410	27.1.1	RNA.processing.splicing
			31.1	cell.organisation
278	quinone oxidoreductase 1	359482805	26.7	misc.oxidases - copper, flavone etc
279	6-phosphogluconate dehydrogenase, decarboxylating-like isoform 2	225425051	7.1.3	OPP.oxidative PP.6-phosphogluconate dehydrogenase
280	3-isopropylmalate dehydratase-like	225439231	8.1.3	TCA / organic transformation.TCA.aconitase
			16.5.1.1.1.3	secondary metabolism.sulfur-containing.glucosinolates.synthesis.aliphatic.methylthioalkylmalate isomerase large subunit (MAM-IL)
281	nodal modulator 1	225437598	35.2	not assigned.unknown
282	universal stress protein A-like protein	225466259	20.2.2	stress.abiotic.cold
			27.3.67	RNA.regulation of transcription.putative transcription regulator
			33.99	development.unspecified
283	proline iminopeptidase	359475506	29.5	protein.degradation
284	cytochrome b-c1 complex subunit Rieske-2, mitochondrial	225425274	9.5	mitochondrial electron transport / ATP synthesis.cytochrome c reductase
285	nucleoside diphosphate kinase B isoform 2	225453350	23.4.10	nucleotide metabolism.phosphotransfer and pyrophosphatases.nucleoside diphosphate kinase
286	NADH dehydrogenase [ubiquinone] 1 alpha subcomplex subunit 9, mitochondrial	225437963	9.1.2	mitochondrial electron transport / ATP synthesis.NADH-DH (type I).localisation not clear
287	tropinone reductase 1-like	225440458	26.8	misc.nitrilases, nitrile lyases, berberine bridge enzymes, reticuline oxidases, troponine reductases
288	citrate synthase, mitochondrial	225450299	8.1.2	TCA / organic transformation.TCA.CS
289	14 kDa proline-rich protein DC2.15 isoform 1	225427023	26.21	misc.protease inhibitor/seed storage/lipid transfer protein (LTP) family protein
290	pyridoxal kinase-like	359488203	3.5	minor CHO metabolism.others
291	transaldolase isoform 1	225425280	7.2.2	OPP.non-reductive PP.transaldolase
292	putative phosphatidylglycerol/phosphatidylinositol transfer protein DDB_G0282179 isoform 1	225439366	35.1	not assigned.no ontology
293	heterogeneous nuclear ribonucleoprotein 27C	225461983	27.4	RNA.RNA binding
294	U2 small nuclear ribonucleoprotein B''	225434417	27.1.1	RNA.processing.splicing
295	uncharacterized protein LOC100243025	225439699	35.2	not assigned.unknown
296	V-type proton ATPase subunit H-like	225454716	34.1.1.6	transport.p- and v-ATPases.H+-transporting two-sector ATPase.subunit H
297	sucrose synthase 2	225437428	2.2.1.5	major CHO metabolism.degradation.sucrose.Susy
298	nudix hydrolase 3-like	225443237	23.3.3	nucleotide metabolism.salvage.NUDIX hydrolases
299	proteasome subunit alpha type-6 isoform 1	225442079	29.5.11.20	protein.degradation.ubiquitin.proteasom
300	small ubiquitin-related modifier 2 isoform 1	225469335	29.5.11.1	protein.degradation.ubiquitin.ubiquitin
301	40S ribosomal protein S12-like isoform 1	225465504	29.2.1.2.1.12	protein.synthesis.ribosomal protein.eukaryotic.40S subunit.S12
			29.2.2	protein.synthesis.ribosome biogenesis
302	probable sarcosine oxidase-like	225464346	13.1.5.2.41	amino acid metabolism.synthesis.serine-glycine-cysteine group.glycine.sarcosine oxidase
303	serine carboxypeptidase-like 18	225429209	29.5.5	protein.degradation.serine protease
304	ras-related protein Rab5	225466271	30.5	signalling.G-proteins
305	heat shock 70 kDa protein, mitochondrial-like	359496771	20.1.5	stress.biotic.regulation of transcription
			20.2.1	stress.abiotic.heat
			27.3.3	RNA.regulation of transcription.AP2/EREBP, APETALA2/ethylene-responsive element binding protein family
306	mitochondrial outer membrane protein porin of 36 kDa	225446066	34.20	transport.porins
			34.2	transport.sugars
			34.18	transport.unspecified anions
307	hypersensitive-induced response protein 1 isoform 1	225456674	20.1.99	stress.biotic.misc
308	LL-diaminopimelate aminotransferase, chloroplastic	225429094	13.1.3.5.3	amino acid metabolism.synthesis.aspartate family.lysine.LL-diaminopimelic acid aminotransferase
			13.1.6.2	amino acid metabolism.synthesis.aromatic aa.phenylalanine and tyrosine
309	adenosine kinase 2	225449016	23.3.2.1	nucleotide metabolism.salvage.nucleoside kinases.adenosine kinase
310	PTI1-like tyrosine-protein kinase 3	359478064	29.4.1.57	protein.postranslational modification.kinase.receptor like cytoplasmatic kinase VII
			29.4.1.58	protein.postranslational modification.kinase.receptor like cytoplasmatic kinase VIII
311	dolichyl-diphosphooligosaccharide--protein glycosyltransferase subunit 2-like	359480291	33.99	development.unspecified
312	probable phospholipid hydroperoxide glutathione peroxidase 6, mitochondrial isoform 1	225426403	21.2.2	redox.ascorbate and glutathione.glutathione
313	pyruvate decarboxylase isozyme 2	225439520	5.2	fermentation.PDC
314	pre-mRNA-processing factor 39-like	225437987	35.1.41	not assigned.no ontology.hydroxyproline rich proteins
315	probable methylenetetrahydrofolate reductase-like	225436253	25.6	C1-metabolism.methylenetetrahydrofolate reductase
316	4-coumarate--CoA ligase 1 isoform 1	225446080	16.2.1.3	secondary metabolism.phenylpropanoids.lignin biosynthesis.4CL
317	3-oxoacyl-[acyl-carrier-protein] synthase I, chloroplastic-like	359483854	11.1.3	lipid metabolism.FA synthesis and FA elongation.ketoacyl ACP synthase
318	aldo-keto reductase family 4 member C9-like	225440478	3.5	minor CHO metabolism.others
			16.8.2	secondary metabolism.flavonoids.chalcones
319	probable glutathione peroxidase 8	225426405	21.2.2	redox.ascorbate and glutathione.glutathione
320	momilactone A synthase-like	225437701	26.22	misc.short chain dehydrogenase/reductase (SDR)
321	minor allergen Alt a 7-like	225430832	11.8	lipid metabolism.exotics (steroids, squalene etc)
			26.8	misc.nitrilases, nitrile lyases, berberine bridge enzymes, reticuline oxidases, troponine reductases
			27.3.99	RNA.regulation of transcription.unclassified
322	fumarate hydratase 1, mitochondrial	225437455	8.1.8	TCA / organic transformation.TCA.fumarase
323	glutathione S-transferase zeta class-like isoform 1	225465322	26.9	misc.glutathione S transferases
324	staphylococcal nuclease domain-containing protein 1	225447723	27.3.73	RNA.regulation of transcription.Zn-finger(CCHC)
325	probable Xaa-Pro aminopeptidase P	225430834	29.5	protein.degradation
326	eukaryotic translation initiation factor 5A	225468027	29.2.3	protein.synthesis.initiation
327	40S ribosomal protein S10-like	359490605	29.2.1.2.1.10	protein.synthesis.ribosomal protein.eukaryotic.40S subunit.S10
			29.2.2	protein.synthesis.ribosome biogenesis
328	probable glycerol kinase isoform 1	225463623	11.5.1	lipid metabolism.glycerol metabolism.glycerol kinase
329	14-3-3-like protein D-like	359483716	30.7	signalling.14-3-3 proteins
330	peptidyl-prolyl cis-trans isomerase CYP20-3, chloroplastic-like isoform 1	359480225	31.3.1	cell.cycle.peptidylprolyl isomerase
331	malonyl-CoA-acyl carrier protein transacylase, mitochondrial	225434451	11.1.2	lipid metabolism.FA synthesis and FA elongation.acetyl CoA transacylase
			11.1.1	lipid metabolism.FA synthesis and FA elongation.acetyl CoA carboxylation
332	uracil phosphoribosyltransferase	225440492	23.3.1.3	nucleotide metabolism.salvage.phosphoribosyltransferases.uracil phosphoribosyltransferase (UPP)
333	germin-like protein 9-3	225464912	12.2.2	N-metabolism.ammonia metabolism.glutamine synthetase
			20.2.99	stress.abiotic.unspecified
			27.3.69	RNA.regulation of transcription.SET-domain transcriptional regulator family
			30.3	signalling.calcium
			34.12	transport.metal
334	germin-like protein 9-3	225464914	15.2	metal handling.binding, chelation and storage
			20.2.99	stress.abiotic.unspecified
335	S-norcoclaurine synthase	225454743	35.2	not assigned.unknown
336	glutamate--cysteine ligase, chloroplastic	225426416	21.2.2	redox.ascorbate and glutathione.glutathione
337	probable 6-phosphogluconolactonase 4, chloroplastic	225455268	7.1.2	OPP.oxidative PP.6-phosphogluconolactonase
338	calnexin homolog 1	225425320	30.3	signalling.calcium
339	strictosidine synthase 1	225441250	16.4.1	secondary metabolism.N misc.alkaloid-like
340	coatomer subunit zeta-1-like isoform 1	225463398	29.3.4.99	protein.targeting.secretory pathway.unspecified
			31.4	cell.vesicle transport
341	endoplasmin homolog	225457939	20.2.1	stress.abiotic.heat
342	putative GDP-L-fucose synthase 2-like	225445759	10.1.8	cell wall.precursor synthesis.GER
343	uncharacterized protein LOC100242710	225457608	35.2	not assigned.unknown
344	actin-depolymerizing factor 1-like	225439733	31.1	cell.organisation
345	probable xyloglucan endotransglucosylase/hydrolase protein 30-like	225453754	10.6.2	cell wall.degradation.mannan-xylose-arabinose-fucose
			10.7	cell wall.modification
346	major allergen Pru ar 1	225431840	20.1.7	stress.biotic.PR-proteins
			27.1.19	RNA.processing.ribonucleases
			34.16	transport.ABC transporters and multidrug resistance systems
347	riboflavin synthase alpha chain	225446349	18.3.2	Co-factor and vitamine metabolism.riboflavin.riboflavin synthase
348	major allergen Pru ar 1	359477151	20.1.7	stress.biotic.PR-proteins
			27.1.19	RNA.processing.ribonucleases
			34.16	transport.ABC transporters and multidrug resistance systems
349	probable inactive purple acid phosphatase 1-like	359472541	26.13	misc.acid and other phosphatases
			27.2	RNA.transcription
350	phosphoglucomutase-like	359486666	4.2.2	glycolysis.plastid branch.phosphoglucomutase (PGM)
351	uncharacterized protein LOC100244246 (blast: RNA-binding family protein isoform 1)	225454759	27.4	RNA.RNA binding
352	60S ribosomal protein L10a-1-like	359479518	29.2.1.1.3.2.510	protein.synthesis.ribosomal protein.prokaryotic.unknown organellar.50S subunit.L10A
			29.2.2	protein.synthesis.ribosome biogenesis
			29.2.1.2.2.510	protein.synthesis.ribosomal protein.eukaryotic.60S subunit.L10A
353	pyruvate dehydrogenase E1 component subunit alpha, mitochondrial	225443286	8.1.1.1	TCA / organic transformation.TCA.pyruvate DH.E1
354	enolase 1, chloroplastic-like	225455784	4.1.13	glycolysis.cytosolic branch.enolase
355	60S ribosomal protein L12	225449052	15.2	metal handling.binding, chelation and storage
			29.2.1.2.2.12	protein.synthesis.ribosomal protein.eukaryotic.60S subunit.L12
			29.2.2	protein.synthesis.ribosome biogenesis
*356	alternative oxidase, mitochondrial	225448273	9	carbon and energy metabolism
357	probable xyloglucan endotransglucosylase/hydrolase protein B	225425332	10.7	cell wall.modification
*358	probable aquaporin PIP2-5	225449054	34	transport
359	major allergen Pru av 1	225431852	20.1.7	stress.biotic.PR-proteins
			27.1.19	RNA.processing.ribonucleases
			34.16	transport.ABC transporters and multidrug resistance systems
360	uncharacterized protein LOC100263471	225438019	27.4	RNA.RNA binding
361	peptidyl-prolyl cis-trans isomerase isoform 1	225457957	26.8	misc.nitrilases, nitrile lyases, berberine bridge enzymes, reticuline oxidases, troponine reductases
			31.3.1	cell.cycle.peptidylprolyl isomerase
362	triosephosphate isomerase, chloroplastic-like isoform 1	225427917	1.3.5	PS.calvin cycle.TPI
363	vesicle-associated protein 1-2-like	359489456	28.99	DNA.unspecified
			29.3.4.1	protein.targeting.secretory pathway.ER
			31.4	cell.vesicle transport
364	eukaryotic translation initiation factor 3 subunit K	225444609	29.2.3	protein.synthesis.initiation
365	V-type proton ATPase subunit E	225426050	29.2.3	protein.synthesis.initiation
			34.1.1.4	transport.p- and v-ATPases.H+-transporting two-sector ATPase.subunit E
366	eukaryotic initiation factor 4A-3-like	225464928	27.1.2	RNA.processing.RNA helicase
			28.1	DNA.synthesis/chromatin structure
			29.2.3	protein.synthesis.initiation
367	serine carboxypeptidase II-2	225445780	29.5.5	protein.degradation.serine protease
368	26S proteasome non-ATPase regulatory subunit 13-like isoform 1	225427065	29.5.11.20	protein.degradation.ubiquitin.proteasom
			30.11.1	signalling.light.COP9 signalosome
369	translocon-associated protein subunit alpha	225427923	35.1	not assigned.no ontology
370	phosphate carrier protein, mitochondrial	225451581	27.1	RNA.processing
			34.9	transport.metabolite transporters at the mitochondrial membrane
371	salutaridine reductase-like	225436470	26.22	misc.short chain dehydrogenase/reductase (SDR)
372	glutathione S-transferase U10-like	359473386	26.9	misc.glutathione S transferases
373	glutathione S-transferase U8	359481718	26.9	misc.glutathione S transferases
			28.1	DNA.synthesis/chromatin structure
			33.99	development.unspecified
374	pyruvate decarboxylase isozyme 1	225443847	5.2	fermentation.PDC
375	V-type proton ATPase subunit C	225451579	34.1	transport.p- and v-ATPases
376	ADP,ATP carrier protein 3, mitochondrial	359485397	2.1.2.5	major CHO metabolism.synthesis.starch.transporter
			34.8	transport.metabolite transporters at the envelope membrane
			34.9	transport.metabolite transporters at the mitochondrial membrane
			34.14	transport.unspecified cations
377	glutathione S-transferase U8	225440532	26.9	misc.glutathione S transferases
			28.1	DNA.synthesis/chromatin structure
			33.99	development.unspecified
378	40S ribosomal protein S3-3	225442156	29.2.1.2.1.3	protein.synthesis.ribosomal protein.eukaryotic.40S subunit.S3
			29.2.2	protein.synthesis.ribosome biogenesis
379	uncharacterized protein LOC100247848	225453444	35.2	not assigned.unknown
380	ubiquitin-activating enzyme E1 1	359478703	29.5.11.2	protein.degradation.ubiquitin.E1
381	exportin-1 isoform 1	225454813	29.3.1	protein.targeting.nucleus
382	universal stress protein A-like protein	225440536	20.2.2	stress.abiotic.cold
			33.99	development.unspecified
383	cysteine proteinase RD19a isoform 1	225431287	29.5.3	protein.degradation.cysteine protease
384	GTP-binding protein SAR1A	225437537	30.5	signalling.G-proteins
385	cucumisin-like	225426745	29.5.1	protein.degradation.subtilases
386	glutathione S-transferase L3-like	225439775	26.9	misc.glutathione S transferases
387	probable protein phosphatase 2C 58	225446422	29.4	protein.postranslational modification
*388	hexokinase-2, chloroplastic	225457987	2	carbon and energy metabolism
389	succinyl-CoA ligase [ADP-forming] subunit beta, mitochondrial	225438067	8.1.6	TCA / organic transformation.TCA.succinyl-CoA ligase
			29.4	protein.postranslational modification
390	6-phosphogluconate dehydrogenase, decarboxylating-like	225426063	7.1.3	OPP.oxidative PP.6-phosphogluconate dehydrogenase
391	tubulin alpha chain	225429189	31.1	cell.organisation
392	DNA damage-inducible protein 1	225462066	29.5.11.1	protein.degradation.ubiquitin.ubiquitin
393	leucine aminopeptidase 2, chloroplastic isoform 1	225445867	29.5	protein.degradation
394	26S protease regulatory subunit 6B homolog	359478860	29.5.11.20	protein.degradation.ubiquitin.proteasom
395	eukaryotic translation initiation factor 6-2 isoform 1	225438420	29.2.3	protein.synthesis.initiation
396	protein SGT1 homolog	225464635	20.1.3	stress.biotic.signalling
			29.4	protein.postranslational modification
397	coatomer subunit delta	359473067	31.4	cell.vesicle transport
398	serine/threonine-protein phosphatase 2A 65 kDa regulatory subunit A beta isoform	225455902	29.4	protein.postranslational modification
399	pyrophosphate--fructose 6-phosphate 1-phosphotransferase subunit alpha-like	225457674	4.1.5	glycolysis.cytosolic branch.pyrophosphate-fructose-6-P phosphotransferase
400	lactoylglutathione lyase isoform 1	225436504	13.2.3.2	amino acid metabolism.degradation.aspartate family.threonine
			24.2	biodegradation of xenobiotics.lactoylglutathione lyase
401	calcyclin-binding protein	225443859	35.1	not assigned.no ontology
402	5-methyltetrahydropteroyltriglutamate--homocysteine methyltransferase	225439223	13.1.3.4.3	amino acid metabolism.synthesis.aspartate family.methionine.methionine synthase
403	hypersensitive-induced response protein 1	225424906	20.1.99	stress.biotic.misc
404	protein disulfide isomerase-like 2-3	225447176	21.1	redox.thioredoxin
405	tyrosine aminotransferase	225446437	13.2.6.2	amino acid metabolism.degradation.aromatic aa.tyrosine
			13.1.6.4	amino acid metabolism.synthesis.aromatic aa.tyrosine
			16.1.3	secondary metabolism.isoprenoids.tocopherol biosynthesis
			16.5.1.1.4.2	secondary metabolism.sulfur-containing.glucosinolates.synthesis.shared.alkylthiohydroximate C-S lyase
			17.2.1	hormone metabolism.auxin.synthesis-degradation
			17.7.3	hormone metabolism.jasmonate.induced-regulated-responsive-activated
406	UPF0510 protein INM02-like	225430906	35.2	not assigned.unknown
407	importin subunit beta-1-like	225455336	29.3.1	protein.targeting.nucleus
408	40S ribosomal protein S14-like	225463474	29.2.1.2.1.14	protein.synthesis.ribosomal protein.eukaryotic.40S subunit.S14
			29.2.2	protein.synthesis.ribosome biogenesis
409	mitochondrial outer membrane protein porin of 36 kDa isoform 1	225424908	18.5.2.1	Co-factor and vitamine metabolism.folate and vitamine K.vitamine K.isochorismate synthase
			34.8	transport.metabolite transporters at the envelope membrane
			34.20	transport.porins
			34.2	transport.sugars
410	20 kDa chaperonin, chloroplastic	225444649	20.2.1	stress.abiotic.heat
			29.6	protein.folding
411	probable glutathione S-transferase parA	225462081	26.9	misc.glutathione S transferases
412	UDP-glycosyltransferase 85A1-like	225449284	17.4.1	hormone metabolism.cytokinin.synthesis-degradation
			26.2	misc.UDP glucosyl and glucoronyl transferases
			29.4	protein.postranslational modification
413	dihydrolipoyl dehydrogenase	225431914	8.1.1.3	TCA / organic transformation.TCA.pyruvate DH.E3
			11.1.31	lipid metabolism.FA synthesis and FA elongation.pyruvate DH
			21.2.2	redox.ascorbate and glutathione.glutathione
414	biotin carboxyl carrier protein of acetyl-CoA carboxylase 1, chloroplastic	359476751	11.1.1.2.3	lipid metabolism.FA synthesis and FA elongation.acetyl CoA carboxylation.heteromeric complex.biotin carboxyl carrier protein
			18.6	Co-factor and vitamine metabolism.biotin
415	bifunctional aspartate aminotransferase and glutamate/aspartate-prephenate aminotransferase	225438653	13.1.1.2.1	amino acid metabolism.synthesis.central amino acid metabolism.aspartate.aspartate aminotransferase
			13.2.6.2	amino acid metabolism.degradation.aromatic aa.tyrosine
416	26S proteasome non-ATPase regulatory subunit 2 1A	225446449	29.5.11.20	protein.degradation.ubiquitin.proteasom
417	l-Ala-D/L-Glu epimerase	225456012	26.1	misc.misc2
418	ferritin-3, chloroplastic	225448548	15.2	metal handling.binding, chelation and storage
419	protein PHLOEM PROTEIN 2-LIKE A9	225423690	35.1	not assigned.no ontology
420	elongation factor 1-alpha	225449120	29.2.4	protein.synthesis.elongation
*421	glucan endo-1,3-beta-glucosidase, basic vacuolar isoform	225431926	10	cell wall metabolism
422	RNA-binding protein Musashi homolog 2	225460542	27.4	RNA.RNA binding
423	cucumisin-like	359486591	29.5.1	protein.degradation.subtilases
424	DNA-damage-repair/toleration protein DRT102-like isoform 1	225451267	28.2	DNA.repair
425	alanyl-tRNA synthetase-like	225423779	29.1.7	protein.aa activation.alanine-tRNA ligase
426	ruBisCO large subunit-binding protein subunit alpha, chloroplastic-like	359479362	1.3.13	PS.calvin cycle.rubisco interacting
			29.6	protein.folding
427	probable cinnamyl alcohol dehydrogenase 1-like	225426492	15.2	metal handling.binding, chelation and storage
			16.2.1.10	secondary metabolism.phenylpropanoids.lignin biosynthesis.CAD
428	bifunctional 3-dehydroquinate dehydratase/shikimate dehydrogenase, chloroplastic-like	359477446	13.1.6.1.10	amino acid metabolism.synthesis.aromatic aa.chorismate.3-dehydroquinate dehydratase/shikimate dehydrogenase
429	mitochondrial uncoupling protein 3	225440590	9.8	mitochondrial electron transport / ATP synthesis.uncoupling protein
			34.9	transport.metabolite transporters at the mitochondrial membrane
430	glucan endo-1,3-beta-glucosidase	225441373	26.4.1	misc.beta 1,3 glucan hydrolases.glucan endo-1,3-beta-glucosidase
431	ATP synthase subunit d, mitochondrial	225449132	9.9	mitochondrial electron transport / ATP synthesis.F1-ATPase
432	NADH dehydrogenase [ubiquinone] iron-sulfur protein 7, mitochondrial	225429464	1.1.6	PS.lightreaction.NADH DH
			1.1.40	PS.lightreaction.cyclic electron flow-chlororespiration
			9.1.2	mitochondrial electron transport / ATP synthesis.NADH-DH (type I).localisation not clear
433	probable carboxylesterase 15	225436091	24	biodegradation of xenobiotics
434	xylose isomerase-like	359485034	3.5.1	minor CHO metabolism.others.xylose isomerase
435	universal stress protein A-like protein isoform 1	225431940	20.2.2	stress.abiotic.cold
436	peptidyl-prolyl cis-trans isomerase CYP20-1	225434588	31.3.1	cell.cycle.peptidylprolyl isomerase
437	uncharacterized protein yqjG (blast: glutathione transferase, putative)	225423714	26.9	misc.glutathione S transferases
438	20 kDa chaperonin, chloroplastic	225455948	20.2.1	stress.abiotic.heat
			29.6	protein.folding
439	dihydrolipoyllysine-residue acetyltransferase component 3 of pyruvate dehydrogenase complex, mitochondrial	225442225	8.1.1.2	TCA / organic transformation.TCA.pyruvate DH.E2
440	isopentenyl-diphosphate Delta-isomerase I-like	225430939	16.1.2.7	secondary metabolism.isoprenoids.mevalonate pathway.isopentenyl pyrophosphate:dimethyllallyl pyrophosphate isomerase
441	probable phosphoribosylformylglycinamidine synthase, chloroplastic/mitochondrial-like	359486615	23.1.2.4	nucleotide metabolism.synthesis.purine.FGAR amidotransferase
442	regulator of ribonuclease-like protein 2	225430941	25	C1-metabolism
443	transmembrane protein 111	225469994	35.2	not assigned.unknown
444	adenosylhomocysteinase-like isoform 1	225456806	13.2.3.4	amino acid metabolism.degradation.aspartate family.methionine
445	linoleate 9S-lipoxygenase 5, chloroplastic	225432618	17.7.1.2	hormone metabolism.jasmonate.synthesis-degradation.lipoxygenase
446	aldehyde dehydrogenase family 7 member A1	225444704	5.10	fermentation.aldehyde dehydrogenase
			8.2.99	TCA / organic transformation.other organic acid transformations.misc
			20.2.1	stress.abiotic.heat
447	peroxisomal (S)-2-hydroxy-acid oxidase GLO1	225443896	1.2.2	PS.photorespiration.glycolate oxydase
448	eukaryotic initiation factor 4A-11	225429488	27.1.2	RNA.processing.RNA helicase
			28.1	DNA.synthesis/chromatin structure
			29.2.3	protein.synthesis.initiation
449	proteasome subunit alpha type-2-B	225423722	29.5.11.20	protein.degradation.ubiquitin.proteasom
450	aconitate hydratase 2, mitochondrial	225460961	8.1.3	TCA / organic transformation.TCA.aconitase
451	biotin carboxyl carrier protein of acetyl-CoA carboxylase-like	359486366	11.1.1	lipid metabolism.FA synthesis and FA elongation.acetyl CoA carboxylation
452	proteasome subunit alpha type-7	225428005	17.8.1	hormone metabolism.salicylic acid.synthesis-degradation
			29.5.11.20	protein.degradation.ubiquitin.proteasom
			29.4	protein.postranslational modification
			33.99	development.unspecified
453	germin-like protein 9-3	225446728	15.2	metal handling.binding, chelation and storage
			20.2.99	stress.abiotic.unspecified
454	ATP-citrate synthase beta chain protein 2	225431960	8.2.11	TCA / organic transformation.other organic acid transformations.atp-citrate lyase
455	8-hydroxyquercetin 8-O-methyltransferase	225446489	16.2	secondary metabolism.phenylpropanoids
			26.6	misc.O-methyl transferases
456	staphylococcal nuclease domain-containing protein 1	225451677	27.3.73	RNA.regulation of transcription.Zn-finger(CCHC)
457	L-ascorbate peroxidase 3, peroxisomal	225428009	21.2.1	redox.ascorbate and glutathione.ascorbate
458	probable ribose-5-phosphate isomerase	225451299	1.3.10	PS.calvin cycle.Rib5P Isomerase
			7.2.4	OPP.non-reductive PP.ribose 5-phosphate isomerase
459	PITH domain-containing protein At3g04780	225451301	33.1	development.storage proteins
460	probable pyridoxal biosynthesis protein PDX1-like	225434584	17.5.3	hormone metabolism.ethylene.induced-regulated-responsive-activated
			18	Co-factor and vitamine metabolism
461	mitochondrial import inner membrane translocase subunit TIM22	225441395	29.3.2	protein.targeting.mitochondria
*462	probable ornithine aminotransferase	225443914	13	N and amino acid metabolism
463	formate dehydrogenase, mitochondrial	225452472	25.10	C1-metabolism.formate dehydrogenase
464	acetyl-coenzyme A synthetase, cytoplasmic	225451691	11.1.8	lipid metabolism.FA synthesis and FA elongation.acyl CoA ligase
465	uncharacterized protein At4g28440	225452474	27.3.99	RNA.regulation of transcription.unclassified
			28.99	DNA.unspecified
466	clavaminate synthase-like protein At3g21360	225423851	35.2	not assigned.unknown
467	monodehydroascorbate reductase, chloroplastic	359474156	21.2.1	redox.ascorbate and glutathione.ascorbate
468	malate dehydrogenase, cytoplasmic	225438145	8.2.9	TCA / organic transformation.other organic acid transformations.cyt MDH
			29.2.1.2.1.21	protein.synthesis.ribosomal protein.eukaryotic.40S subunit.S21
			29.2.2	protein.synthesis.ribosome biogenesis
*469	carotenoid 9,10(9',10')-cleavage dioxygenase 1	225450111	16	secondary compound metabolism
470	elongation factor 1-gamma-like	359493457	29.2.4	protein.synthesis.elongation
471	auxin-induced protein PCNT115 isoform 1	225451316	17.2.3	hormone metabolism.auxin.induced-regulated-responsive-activated
			26.10	misc.cytochrome P450
472	probable 26S proteasome non-ATPase regulatory subunit 7	225440638	29.5.11.20	protein.degradation.ubiquitin.proteasom
473	enoyl-[acyl-carrier-protein] reductase [NADH], chloroplastic-like	225441423	11.1.6	lipid metabolism.FA synthesis and FA elongation.enoyl ACP reductase
474	alpha-1,4 glucan phosphorylase L isozyme, chloroplastic/amyloplastic-like	359489019	2.2.2.2	major CHO metabolism.degradation.starch.starch phosphorylase
475	stromal 70 kDa heat shock-related protein, chloroplastic-like	225456004	20.1.5	stress.biotic.regulation of transcription
			20.2.1	stress.abiotic.heat
			27.3.3	RNA.regulation of transcription.AP2/EREBP, APETALA2/ethylene-responsive element binding protein family
476	tryptophan synthase beta chain 2	359488307	13.1.6.5.5	amino acid metabolism.synthesis.aromatic aa.tryptophan.tryptophan synthase
477	acidic endochitinase	225454385	20.1.7	stress.biotic.PR-proteins
			26.2	misc.UDP glucosyl and glucoronyl transferases
478	proteasome subunit beta type-1	225453909	17.6.3	hormone metabolism.gibberelin.induced-regulated-responsive-activated
			26.10	misc.cytochrome P450
			29.5.11.20	protein.degradation.ubiquitin.proteasom
479	nitrogen regulatory protein P-II homolog	225437667	30.1.1	signalling.in sugar and nutrient physiology.misc
480	dihydrolipoyllysine-residue acetyltransferase component 3 of pyruvate dehydrogenase complex, mitochondrial-like	359484466	8.1.1.2	TCA / organic transformation.TCA.pyruvate DH.E2
481	2-oxoglutarate dehydrogenase, mitochondrial-like	359486641	8.1.5	TCA / organic transformation.TCA.2-oxoglutarate dehydrogenase
482	eukaryotic translation initiation factor 3 subunit F	225449198	29.2.3	protein.synthesis.initiation
			29.5.11.20	protein.degradation.ubiquitin.proteasom
483	probable plastid-lipid-associated protein 13, chloroplastic isoform 1	225441447	35.2	not assigned.unknown
484	ATP synthase subunit O, mitochondrial isoform 1	225450135	9.9	mitochondrial electron transport / ATP synthesis.F1-ATPase
485	probable signal peptidase complex subunit 2 isoform 1	225449210	29.3.4.1	protein.targeting.secretory pathway.ER
486	beta-adaptin-like protein C	225426194	31.4	cell.vesicle transport
487	galactokinase	225432012	3.8.1	minor CHO metabolism.galactose.galactokinases
488	mitochondrial outer membrane protein porin of 36 kDa-like	359480551	34.20	transport.porins
			34.2	transport.sugars
489	ADP,ATP carrier protein 1, mitochondrial-like	225450149	2.1.2.5	major CHO metabolism.synthesis.starch.transporter
			2.1.2.5	major CHO metabolism.synthesis.starch.transporter
			34.8	transport.metabolite transporters at the envelope membrane
			34.9	transport.metabolite transporters at the mitochondrial membrane
			34.14	transport.unspecified cations
490	PRA1 family protein F2-like	225442317	30.5	signalling.G-proteins
			31.4	cell.vesicle transport
491	97 kDa heat shock protein-like	359482944	20.2.1	stress.abiotic.heat
492	uncharacterized protein LOC100249118	225444776	35.1	not assigned.no ontology
493	probable UDP-arabinopyranose mutase 5	225431033	10.5.5	cell wall.cell wall proteins.RGP
494	probable caffeoyl-CoA O-methyltransferase At4g26220-like	225444995	16.2.1.6	secondary metabolism.phenylpropanoids.lignin biosynthesis.CCoAOMT
495	pyruvate kinase isozyme A, chloroplastic isoform 1	225432854	4.2.14	glycolysis.plastid branch.pyruvate kinase (PK)
			11.1.30	lipid metabolism.FA synthesis and FA elongation.pyruvate kinase
496	ketol-acid reductoisomerase, chloroplastic	225446579	13.1.4.1.2	amino acid metabolism.synthesis.branched chain group.common.ketol-acid reductoisomerase
497	chalcone--flavonone isomerase-like isoform 1	225448675	16.8.2	secondary metabolism.flavonoids.chalcones
498	KDEL-tailed cysteine endopeptidase CEP1	225446583	29.5.3	protein.degradation.cysteine protease
			34.19.1	transport.major intrinsic proteins.PIP
499	T-complex protein 1 subunit delta	225456051	29.6	protein.folding
500	puromycin-sensitive aminopeptidase	225429582	29.5	protein.degradation
501	eukaryotic translation initiation factor 3 subunit M	225451754	29.5.11.20	protein.degradation.ubiquitin.proteasom
502	ribonuclease UK114-like	225460977	27.1.19	RNA.processing.ribonucleases
503	syntaxin-71	225439930	27.3.70	RNA.regulation of transcription.silencing group
			31.4	cell.vesicle transport
504	peroxidase 3	225447326	20.2.2	stress.abiotic.cold
			26.12	misc.peroxidases
505	mitochondrial carnitine/acylcarnitine carrier-like protein-like isoform 1	225427213	34.9	transport.metabolite transporters at the mitochondrial membrane
506	alpha-N-acetylglucosaminidase-like	225457148	26.8	misc.nitrilases, nitrile lyases, berberine bridge enzymes, reticuline oxidases, troponine reductases
507	6,7-dimethyl-8-ribityllumazine synthase, chloroplastic-like	225434247	18.3.2	Co-factor and vitamine metabolism.riboflavin.riboflavin synthase
508	pectinesterase 2	225453983	10.8.1	cell wall.pectinesterases.PME
509	uncharacterized protein LOC100259133	225446593	29.4	protein.postranslational modification
			33.2	development.late embryogenesis abundant
510	acetylornithine deacetylase	225427220	29.5	protein.degradation
511	uncharacterized protein LOC100266227 (blast: Late embryogenesis abundant protein, group 2 isoform 1)	225434253	33.2	development.late embryogenesis abundant
512	probable glutathione S-transferase	225456069	26.9	misc.glutathione S transferases
			28.1	DNA.synthesis/chromatin structure
			33.99	development.unspecified
513	rab GDP dissociation inhibitor alpha	225434259	30.5	signalling.G-proteins
514	stem-specific protein TSJT1	225432548	15	metal handling
			17.2.3	hormone metabolism.auxin.induced-regulated-responsive-activated
515	gibberellin 3-beta-dioxygenase 3	225442757	17.6.1	hormone metabolism.gibberelin.synthesis-degradation
			26.14	misc.oxygenases
516	arginase-like	359489447	13.2.2.3	amino acid metabolism.degradation.glutamate family.arginine
517	uncharacterized protein LOC100253457 (blast: enhanced disease susceptibility 1)	225457203	20.1.3	stress.biotic.signalling
518	pyrrolidone-carboxylate peptidase isoform 4	225450496	29.5	protein.degradation
519	ATP synthase subunit beta, mitochondrial-like	225456079	9.9	mitochondrial electron transport / ATP synthesis.F1-ATPase
520	glycyl-tRNA synthetase 1, mitochondrial-like	225456501	29.1.14	protein.aa activation.glycine-tRNA ligase
521	ubiquitin carboxyl-terminal hydrolase 6	225442341	29.5.11.5	protein.degradation.ubiquitin.ubiquitin protease
*522	peroxiredoxin-2F, mitochondrial	225432560	21	redox status
523	proliferating cell nuclear antigen	225434712	27.3.67	RNA.regulation of transcription.putative transcription regulator
524	isocitrate dehydrogenase [NAD] regulatory subunit 1, mitochondrial	225428143	8.1.4	TCA / organic transformation.TCA.IDH
525	osmotin-like protein	225435002	20.1	stress.biotic
			20.2	stress.abiotic
526	leukotriene A-4 hydrolase homolog	225448739	29.5	protein.degradation
527	UDP-glycosyltransferase 83A1	225457265	26.2	misc.UDP glucosyl and glucoronyl transferases
528	guanine nucleotide-binding protein subunit beta-like protein isoform 1	225456096	27.3.99	RNA.regulation of transcription.unclassified
			29.4	protein.postranslational modification
			30.5	signalling.G-proteins
			33.99	development.unspecified
529	protein mago nashi homolog isoform 1	225454992	33.99	development.unspecified
530	alcohol dehydrogenase 1	359477028	5.3	fermentation.ADH
			26.11.1	misc.alcohol dehydrogenases.cinnamyl alcohol dehydrogenase
531	trafficking protein particle complex subunit 3	225461038	34.99	transport.misc
532	momilactone A synthase-like isoform 1	225440775	17.1.1.1.11	hormone metabolism.abscisic acid.synthesis-degradation.synthesis.short chain alcohol dehydrogenmase (ABA2)
			26.22	misc.short chain dehydrogenase/reductase (SDR)
533	40S ribosomal protein S5 isoform 2	225441583	29.2.1.2.1.5	protein.synthesis.ribosomal protein.eukaryotic.40S subunit.S5
			29.2.2	protein.synthesis.ribosome biogenesis
534	protein IN2-1 homolog B-like	225448755	26.9	misc.glutathione S transferases
535	importin-5	225441589	29.3.1	protein.targeting.nucleus
536	glutathione S-transferase U7 isoform 1	225434760	26.9	misc.glutathione S transferases
			28.1	DNA.synthesis/chromatin structure
			33.99	development.unspecified
537	chitinase 2	225435151	1.3.13	PS.calvin cycle.rubisco interacting
538	cucumisin-like	359486594	29.5.1	protein.degradation.subtilases
539	phenylalanine ammonia-lyase	225440011	16.2.1.1	secondary metabolism.phenylpropanoids.lignin biosynthesis.PAL
540	trans-2-enoyl-CoA reductase, mitochondrial	225456961	35.2	not assigned.unknown
541	ras-related protein RABH1b	225427294	30.5	signalling.G-proteins
542	isocitrate dehydrogenase [NAD] catalytic subunit 5, mitochondrial-like	225440013	8.1.4	TCA / organic transformation.TCA.IDH
			8.2.4	TCA / organic transformation.other organic acid transformations.IDH
543	heme-binding protein 2-like	225456963	19.99	tetrapyrrole synthesis.unspecified
			29.5.11.5	protein.degradation.ubiquitin.ubiquitin protease
544	protein SEC13 homolog	225452646	29.3.4.4	protein.targeting.secretory pathway.plasma membrane
545	protein translation factor SUI1 homolog isoform 2	225461083	29.2.3	protein.synthesis.initiation
			29.2.4	protein.synthesis.elongation
546	ornithine carbamoyltransferase, chloroplastic	225458227	13.1.2.3.21	amino acid metabolism.synthesis.glutamate family.arginine.ornithine carbamoyltransferase
547	GDT1-like protein 4	225423915	35.2	not assigned.unknown
548	proteasome subunit alpha type-1-B	225458231	29.5.11.20	protein.degradation.ubiquitin.proteasom
549	serine carboxypeptidase II-3-like	225428737	29.5.5	protein.degradation.serine protease
550	cytochrome c oxidase subunit 6b-1-like isoform 1	225448787	9.7	mitochondrial electron transport / ATP synthesis.cytochrome c oxidase
551	uncharacterized protein DDB_G0288155 isoform 2 (blast: gamma carbonic anhydrase 1, mitochondrial-like)	225458239	9.1.1.5	mitochondrial electron transport / ATP synthesis.NADH-DH (type I).complex I.carbonic anhydrase
552	T-complex protein 1 subunit theta	225441629	29.6	protein.folding
553	cell division cycle protein 48 homolog	225440045	29.5.9	protein.degradation.AAA type
			29.5.11.20	protein.degradation.ubiquitin.proteasom
			31.2	cell.division
554	short-chain type dehydrogenase/reductase-like	225441637	26.22	misc.short chain dehydrogenase/reductase (SDR)
555	glycine dehydrogenase [decarboxylating], mitochondrial	225444934	1.2.4.1	PS.photorespiration.glycine cleavage.P subunit
			13.2.5.2	amino acid metabolism.degradation.serine-glycine-cysteine group.glycine
			25	C1-metabolism
556	UTP--glucose-1-phosphate uridylyltransferase isoform 1	225431563	4.1.1	glycolysis.cytosolic branch.UGPase
557	dihydrolipoyllysine-residue acetyltransferase component of pyruvate dehydrogenase complex, mitochondrial-like	225423947	8.1.1.2	TCA / organic transformation.TCA.pyruvate DH.E2
			11.1.31	lipid metabolism.FA synthesis and FA elongation.pyruvate DH
558	40S ribosomal protein S15-like isoform 1	225437253	29.2.1.2.1.15	protein.synthesis.ribosomal protein.eukaryotic.40S subunit.S15
			29.2.2	protein.synthesis.ribosome biogenesis
559	serine carboxypeptidase II-3-like	225458529	29.5.5	protein.degradation.serine protease
560	subtilisin-like protease	225428838	29.5.1	protein.degradation.subtilases
			29.5.11	protein.degradation.ubiquitin
			29.5.11.4.2	protein.degradation.ubiquitin.E3.RING
			30.3	signalling.calcium
561	probable rhamnose biosynthetic enzyme 1	225426743	10.1.10	cell wall.precursor synthesis.RHM
562	putative DNA repair protein RAD23-3	225423953	28.2	DNA.repair
			29.5.11.1	protein.degradation.ubiquitin.ubiquitin
563	uncharacterized protein At2g39795, mitochondrial	225449374	35.1	not assigned.no ontology
564	coatomer subunit beta-1	225429750	31.4	cell.vesicle transport
565	mannose-1-phosphate guanylyltransferase 1 isoform 1	225449380	10.1.1.1	cell wall.precursor synthesis.NDP sugar pyrophosphorylase.GDP mannose
566	hydroxymethylglutaryl-CoA synthase	225426749	16.1.2.2	secondary metabolism.isoprenoids.mevalonate pathway.HMG-CoA synthase
567	mitochondrial outer membrane protein porin of 34 kDa	225452700	18.5.2.1	Co-factor and vitamine metabolism.folate and vitamine K.vitamine K.isochorismate synthase
			34.20	transport.porins
			34.2	transport.sugars
568	patatin group A-3-like	225458555	33.1	development.storage proteins
569	actin-7	225431585	31.1	cell.organisation
570	V-type proton ATPase subunit d2	225452712	34.1.1	transport.p- and v-ATPases.H+-transporting two-sector ATPase
571	probable protein disulfide-isomerase A6 isoform 1	225450626	21.1	redox.thioredoxin
572	ATP-dependent Clp protease proteolytic subunit 4, chloroplastic	225446742	29.5.5	protein.degradation.serine protease
573	probable fructose-bisphosphate aldolase 3, chloroplastic	225424114	1.3.6	PS.calvin cycle.aldolase
574	1-deoxy-D-xylulose 5-phosphate reductoisomerase, chloroplastic	225457034	16.1.1.2	secondary metabolism.isoprenoids.non-mevalonate pathway.DXR
575	glucose-6-phosphate isomerase, cytosolic 1	225458305	4.1.3	glycolysis.cytosolic branch.glucose-6-phosphate isomerase
			4.2.3	glycolysis.plastid branch.glucose-6-phosphate isomerase
576	nicotinate phosphoribosyltransferase-like	225438748	18	Co-factor and vitamine metabolism
			23.3.1	nucleotide metabolism.salvage.phosphoribosyltransferases
577	subtilisin-like protease	225458651	29.5.1	protein.degradation.subtilases
			29.5.11	protein.degradation.ubiquitin
578	protein transport protein Sec24-like At3g07100-like	225461570	29.3.4.2	protein.targeting.secretory pathway.golgi
579	caffeoyl-CoA O-methyltransferase	225438756	16.2.1.6	secondary metabolism.phenylpropanoids.lignin biosynthesis.CCoAOMT
580	uncharacterized protein LOC100259086	225458319	35.1	not assigned.no ontology
581	osmotin-like protein OSM34	225426787	20.1	stress.biotic
			20.2	stress.abiotic
582	elicitor-responsive protein 3	225426785	35.1.19	not assigned.no ontology.C2 domain-containing protein
583	putative endo-1,3(4)-beta-glucanase 2-like	225451939	20.1.7	stress.biotic.PR-proteins
584	T-complex protein 1 subunit gamma	225457058	29.6	protein.folding
*585	monodehydroascorbate reductase	225440936	21	redox status
586	tubulin beta-1 chain	225440131	31.1	cell.organisation
587	NAD-dependent dihydropyrimidine dehydrogenase subunit PreA	225456230	23.2.1.3	nucleotide metabolism.degradation.pyrimidine.dihydrouracil dehydrogenase
589	aldehyde dehydrogenase family 2 member B4, mitochondrial	225457075	5.10	fermentation.aldehyde dehydrogenase
			29.2.2	protein.synthesis.ribosome biogenesis
590	tubulin alpha chain	225452767	31.1	cell.organisation
591	flavoprotein wrbA isoform 1	225461209	11.8	lipid metabolism.exotics (steroids, squalene etc)
592	mitochondrial-processing peptidase subunit alpha	225445041	29.3.2	protein.targeting.mitochondria
593	adenylosuccinate synthetase 2, chloroplastic	225441754	10.6.2	cell wall.degradation.mannan-xylose-arabinose-fucose
			23.1.2.20	nucleotide metabolism.synthesis.purine.adenylosuccinate synthase
			26.3.2	misc.gluco-, galacto- and mannosidases.beta-galactosidase
			27.3.3	RNA.regulation of transcription.AP2/EREBP, APETALA2/ethylene-responsive element binding protein family
594	fructose-bisphosphate aldolase cytoplasmic isozyme	225440976	1.3.6	PS.calvin cycle.aldolase
			4.1.10	glycolysis.cytosolic branch.aldolase
595	acid phosphatase 1-like	225445051	26.13	misc.acid and other phosphatases
596	aspartyl-tRNA synthetase, cytoplasmic	225429870	29.1.12	protein.aa activation.aspartate-tRNA ligase
597	uncharacterized protein LOC100253539	359478446	28.2	DNA.repair
598	auxin-induced protein PCNT115	225432798	17.2.3	hormone metabolism.auxin.induced-regulated-responsive-activated
			26.10	misc.cytochrome P450
599	ankyrin repeat domain-containing protein 2-like	359474945	27.3.39	RNA.regulation of transcription.AtSR transcription factor family
			31.1	cell.organisation
600	adenylate kinase B	225456268	23.4.1	nucleotide metabolism.phosphotransfer and pyrophosphatases.adenylate kinase
601	T-complex protein 1 subunit zeta	225451999	29.4	protein.postranslational modification
			29.6	protein.folding
602	heat shock cognate 70 kDa protein isoform 2	359486799	20.2.1	stress.abiotic.heat
			29.6	protein.folding
603	argininosuccinate synthase, chloroplastic-like	225456274	13.1.2.3.22	amino acid metabolism.synthesis.glutamate family.arginine.argininosuccinate synthase
604	probable glutamate carboxypeptidase 2-like isoform 1	359484534	27.3.37	RNA.regulation of transcription.lateral organ boundaries gene family (AS2)
			29.5	protein.degradation
605	uncharacterized oxidoreductase ykwC-like	359484336	7.1.3	OPP.oxidative PP.6-phosphogluconate dehydrogenase
606	enolase 1	225441000	4.1.13	glycolysis.cytosolic branch.enolase
*607	peroxiredoxin-2E, chloroplastic	225441002	21	redox status
608	putative DNA repair protein RAD23-3 isoform 1	225452017	28.2	DNA.repair
			29.5.11.1	protein.degradation.ubiquitin.ubiquitin
609	elongation factor 1-delta-like	225456295	29.2.4	protein.synthesis.elongation
610	betaine aldehyde dehydrogenase 2, mitochondrial	225457152	5.10	fermentation.aldehyde dehydrogenase
			16.4.2.1	secondary metabolism.N misc.betaine.betaine-aldehyde dehydrogenase
611	triosephosphate isomerase, cytosolic	225449541	1.3.5	PS.calvin cycle.TPI
			4.1.7	glycolysis.cytosolic branch.triosephosphate isomerase (TPI)
612	SNF1-related protein kinase regulatory subunit gamma-1-like	225456307	10.5	cell wall.cell wall proteins
612	diaminopimelate decarboxylase 2, chloroplastic isoform 1	225428408	13.1.3.5.5	amino acid metabolism.synthesis.aspartate family.lysine.diaminopimelate decarboxylase
			30.5	signalling.G-proteins
			30.5	signalling.G-proteins
*613	NADP-dependent malic enzyme	225445108	8	carbon and energy metabolism
614	transcription factor Pur-alpha 1-like	225435836	27.3.99	RNA.regulation of transcription.unclassified
615	26S protease regulatory subunit 6A homolog A	359487630	29.5.11.20	protein.degradation.ubiquitin.proteasom
616	ADP-ribosylation factor-like protein 5	225432850	29.3.4.99	protein.targeting.secretory pathway.unspecified
617	proteasome subunit alpha type-3	225440238	29.5.11.20	protein.degradation.ubiquitin.proteasom
618	UDP-glucuronic acid decarboxylase 1	225449563	10.1.5	cell wall.precursor synthesis.UXS
619	probable indole-3-acetic acid-amido synthetase GH3.1	225438898	17.2.3	hormone metabolism.auxin.induced-regulated-responsive-activated
620	aspartic proteinase nepenthesin-1-like	359492937	29.5.4	protein.degradation.aspartate protease
621	ATP synthase subunit beta, mitochondrial-like	225424142	9.9	mitochondrial electron transport / ATP synthesis.F1-ATPase
622	acylamino-acid-releasing enzyme-like isoform 1	359477374	29.5	protein.degradation
623	acyl-CoA-binding domain-containing protein 4-like isoform 1	225450825	11.1.13	lipid metabolism.FA synthesis and FA elongation.acyl-CoA binding protein
624	uncharacterized protein LOC100256940	225457213	27.4	RNA.RNA binding
625	heat shock cognate 70 kDa protein isoform 1	225434994	20.2.1	stress.abiotic.heat
			29.6	protein.folding
626	citrate synthase, glyoxysomal	225446893	6.1	gluconeogenesis / glyoxylate cycle.citrate synthase
627	uncharacterized protein LOC100257219	225428452	20.2.99	stress.abiotic.unspecified
*628	chorismate mutase, chloroplastic	225452920	13	N and amino acid metabolism
629	villin-2-like	225441852	31.1	cell.organisation
*630	peroxiredoxin-2B	225445188	21	redox status
631	glutamate-1-semialdehyde 2,1-aminomutase, chloroplastic	225456404	19.3	tetrapyrrole synthesis.GSA
*632	aquaporin TIP2-1	225442547	34	transport
633	uncharacterized protein LOC100262703 (dipeptidyl-peptidase 5)	225458521	29.5	protein.degradation
634	peroxidase 73	225438962	26.12	misc.peroxidases
635	formamidase isoform 2	225438972	26.1	misc.misc2
636	UDP-glucose 6-dehydrogenase	225452968	10.1.4	cell wall.precursor synthesis.UGD
637	serine carboxypeptidase-like 50-like	225424230	29.5.5	protein.degradation.serine protease
638	probable mitochondrial-processing peptidase subunit beta	225452974	29.3.2	protein.targeting.mitochondria
639	N-carbamoyl-L-amino acid hydrolase-like	225432949	29.3.2	protein.targeting.mitochondria
640	40S ribosomal protein S19-3	225457277	29.2.1.2.1.19	protein.synthesis.ribosomal protein.eukaryotic.40S subunit.S19
			29.2.2	protein.synthesis.ribosome biogenesis
641	ras-related protein Rab7	225442589	30.5	signalling.G-proteins
642	aquaporin TIP1-1	225435074	34.19.2	transport.major intrinsic proteins.TIP
643	germin-like protein subfamily 1 member 17	225450900	20.2.99	stress.abiotic.unspecified
			27.3.69	RNA.regulation of transcription.SET-domain transcriptional regulator family
			34.12	transport.metal
644	glutelin type-A 1	225435090	28.2	DNA.repair
			33.1	development.storage proteins
645	S-formylglutathione hydrolase isoform 1	225441910	25	C1-metabolism
646	MLP-like protein 28	225424266	20.1	stress.biotic
			20.2.99	stress.abiotic.unspecified
647	eukaryotic translation initiation factor 3 subunit E	225441924	29.2.3	protein.synthesis.initiation
*648	probable linoleate 9S-lipoxygenase 5	359487757	11	lipid metabolism
649	MLP-like protein 28-like isoform 1	225424268	20.1	stress.biotic
			20.2.99	stress.abiotic.unspecified
650	carnitinyl-CoA dehydratase-like	225433001	11.9.4.3	lipid metabolism.lipid degradation.beta-oxidation.enoyl CoA hydratase
			13.2.3.5	amino acid metabolism.degradation.aspartate family.lysine
			13.2.4.1	amino acid metabolism.degradation.branched chain group.shared
			13.2.6.3	amino acid metabolism.degradation.aromatic aa.tryptophan
651	26S proteasome non-ATPase regulatory subunit 14	225458567	29.5.11.20	protein.degradation.ubiquitin.proteasom
652	MLP-like protein 28	225424272	20.1	stress.biotic
			20.2.99	stress.abiotic.unspecified
653	MLP-like protein 34	225424277	20.1	stress.biotic
			20.2.99	stress.abiotic.unspecified
654	uncharacterized protein At1g47420, mitochondrial	225458573	20.2.1	stress.abiotic.heat
655	phosphoglucomutase, cytoplasmic	225424316	4.1.2	glycolysis.cytosolic branch.phosphoglucomutase (PGM)
			4.2.2	glycolysis.plastid branch.phosphoglucomutase (PGM)
656	L-ascorbate peroxidase 2, cytosolic	225435177	21.2.1	redox.ascorbate and glutathione.ascorbate
657	signal peptidase complex subunit 3B	225451011	29.3.4.99	protein.targeting.secretory pathway.unspecified
658	malate dehydrogenase, chloroplastic	225457407	6.3	gluconeogenesis / glyoxylate cycle.malate dehydrogenase
			8.2.9	TCA / organic transformation.other organic acid transformations.cyt MDH
			8.1.9	TCA / organic transformation.TCA.malate DH
659	gibberellin 20 oxidase 3	225442747	16.5.1.1.1.11	secondary metabolism.sulfur-containing.glucosinolates.synthesis.aliphatic.glucosinolate 2-oxoglutarate-dependent dioxygenase (AOP)
			17.6.1.11	hormone metabolism.gibberelin.synthesis-degradation.GA20 oxidase
			17.5.1	hormone metabolism.ethylene.synthesis-degradation
			26.14	misc.oxygenases
660	GTP-binding nuclear protein Ran-3-like	225430204	30.5	signalling.G-proteins
661	cysteine proteinase RD21a-like	225458701	29.5.3	protein.degradation.cysteine protease
			34.19.1	transport.major intrinsic proteins.PIP
662	gibberellin 20 oxidase 3-like	225442753	16.5.1.1.1.11	secondary metabolism.sulfur-containing.glucosinolates.synthesis.aliphatic.glucosinolate 2-oxoglutarate-dependent dioxygenase (AOP)
			17.5.1	hormone metabolism.ethylene.synthesis-degradation
			17.6.1	hormone metabolism.gibberelin.synthesis-degradation
			17.6.1.11	hormone metabolism.gibberelin.synthesis-degradation.GA20 oxidase
			26.14	misc.oxygenases
663	gibberellin 3-beta-dioxygenase 1	225442755	16.5.1.1.1.11	secondary metabolism.sulfur-containing.glucosinolates.synthesis.aliphatic.glucosinolate 2-oxoglutarate-dependent dioxygenase (AOP)
			17.6.1	hormone metabolism.gibberelin.synthesis-degradation
			17.6.1.11	hormone metabolism.gibberelin.synthesis-degradation.GA20 oxidase
			17.5.1	hormone metabolism.ethylene.synthesis-degradation
			26.14	misc.oxygenases
664	vesicle-fusing ATPase-like	225461445	29.5.9	protein.degradation.AAA type
665	proteasome subunit beta type-4 isoform 1	225435249	29.5.11.20	protein.degradation.ubiquitin.proteasom
666	probable carboxylesterase 2	225428757	11.9.3.2	lipid metabolism.lipid degradation.lysophospholipases.carboxylesterase
			11.9.4.5	lipid metabolism.lipid degradation.beta-oxidation.acyl-CoA thioesterase
			24	biodegradation of xenobiotics
667	NADH-cytochrome b5 reductase-like protein	225445442	12.1.1	N-metabolism.nitrate metabolism.NR
			21.99	redox.misc
668	abscisate beta-glucosyltransferase	225428869	26.2	misc.UDP glucosyl and glucoronyl transferases
*669	caffeoyl-CoA O-methyltransferase	225428851	16	secondary compound metabolism
670	4-hydroxy-3-methylbut-2-en-1-yl diphosphate synthase	225435309	16.1.1.6	secondary metabolism.isoprenoids.non-mevalonate pathway.HDS
671	protein disulfide isomerase-like 1-4 isoform 1	225435313	21.1	redox.thioredoxin
672	uncharacterized protein C757.02c-like	225458782	33.99	development.unspecified
*673	aquaporin PIP2-7	359478347	34	transport
674	NADP-dependent alkenal double bond reductase P1	225445486	26.7	misc.oxidases - copper, flavone etc
			26.11	misc.alcohol dehydrogenases
			34.8	transport.metabolite transporters at the envelope membrane
675	putative clathrin assembly protein At2g25430-like	225430302	35.1.21	not assigned.no ontology.epsin N-terminal homology (ENTH) domain-containing protein
676	polyadenylate-binding protein 2	225428865	27.1	RNA.processing
*677	ferredoxin-nitrite reductase, chloroplastic	225428816	13	N and amino acid metabolism
678	probable NAD(P)H-dependent oxidoreductase 1	225424504	3.5	minor CHO metabolism.others
			16.8.2	secondary metabolism.flavonoids.chalcones
679	adenine phosphoribosyltransferase 1, chloroplastic isoform 1	225458816	23.3.1.1	nucleotide metabolism.salvage.phosphoribosyltransferases.adenine phosphoribosyltransferase (APRT)
680	monoglyceride lipase-like	225442797	11.9.2	lipid metabolism.lipid degradation.lipases
			20.2	stress.abiotic
681	eukaryotic translation initiation factor 3 subunit I	225424530	17.3.2.99	hormone metabolism.brassinosteroid.signal transduction.other
			29.2.3	protein.synthesis.initiation
			30.5	signalling.G-proteins
682	NADP-dependent glyceraldehyde-3-phosphate dehydrogenase	225430350	1.3.4	PS.calvin cycle.GAP
			4.1.9	glycolysis.cytosolic branch.non-phosphorylating glyceraldehyde 3-phosphate dehydrogenase (NPGAP-DH)
683	cytochrome c1-1, heme protein, mitochondrial-like	225442827	9.6	mitochondrial electron transport / ATP synthesis.cytochrome c
684	pleckstrin homology domain-containing family A member 8	225433187	11.6	lipid metabolism.lipid transfer proteins etc
685	probable plastid-lipid-associated protein 6, chloroplastic	225433191	31.1	cell.organisation
686	cytochrome c oxidase subunit 5b-2, mitochondrial	225442833	9.7	mitochondrial electron transport / ATP synthesis.cytochrome c oxidase
687	topless-related protein 4-like isoform 1	359484207	20.1.2	stress.biotic.receptors
			33.99	development.unspecified
688	d-3-phosphoglycerate dehydrogenase, chloroplastic-like	225428898	1.1.2.1	PS.lightreaction.photosystem I.LHC-I
			13.1.5.1.1	amino acid metabolism.synthesis.serine-glycine-cysteine group.serine.phosphoglycerate dehydrogenase
689	uncharacterized protein LOC100265633	225435391	33.99	development.unspecified
690	bifunctional dihydroflavonol 4-reductase/flavanone 4-reductase	225435395	16.8.3	secondary metabolism.flavonoids.dihydroflavonols
			26.11.1	misc.alcohol dehydrogenases.cinnamyl alcohol dehydrogenase
			29.2.2	protein.synthesis.ribosome biogenesis
691	aspartate aminotransferase, chloroplastic	225430398	13.1.1.2.1	amino acid metabolism.synthesis.central amino acid metabolism.aspartate.aspartate aminotransferase
692	probable cinnamyl alcohol dehydrogenase 1	225428916	16.2.1.10	secondary metabolism.phenylpropanoids.lignin biosynthesis.CAD
693	proteasome subunit beta type-7-B isoform 1	225424598	29.5.11.20	protein.degradation.ubiquitin.proteasom
694	ubiquitin-conjugating enzyme E2 35 isoform 1	225461646	29.5.11.3	protein.degradation.ubiquitin.E2
695	phosphoenolpyruvate carboxylase, housekeeping isozyme isoform 1	225461660	4.1.15	glycolysis.cytosolic branch.phospho-enol-pyruvate carboxylase (PEPC)
696	60S ribosomal protein L23-like	225433247	29.2.1.2.2.23	protein.synthesis.ribosomal protein.eukaryotic.60S subunit.L23
			29.2.2	protein.synthesis.ribosome biogenesis
697	eukaryotic translation initiation factor 4E-2-like	225433243	29.2.3	protein.synthesis.initiation
698	protein MEMO1-like	359475871	35.2	not assigned.unknown
699	ras-related protein Rab11D isoform 1	225461703	30.5	signalling.G-proteins
700	protein transport protein Sec61 subunit alpha	225461724	29.3.4.99	protein.targeting.secretory pathway.unspecified
			34.99	transport.misc
701	uncharacterized protein LOC100240897	225433304	34.99	transport.misc
702	probable protein phosphatase 2C 60	225430502	29.4	protein.postranslational modification
703	transmembrane protein 85	225430525	35.1	not assigned.no ontology
704	TOM1-like protein 2	225461774	31.4	cell.vesicle transport
705	serine hydroxymethyltransferase, mitochondrial	225459014	1.2.5	PS.photorespiration.serine hydroxymethyltransferase
			13.1.5.2	amino acid metabolism.synthesis.serine-glycine-cysteine group.glycine
			25.1	C1-metabolism.glycine hydroxymethyltransferase
706	chaperonin CPN60-2, mitochondrial isoform 1	225433375	20.2.1	stress.abiotic.heat
			29.6	protein.folding
			29.4	protein.postranslational modification
707	probable rhamnose biosynthetic enzyme 1	225461808	10.1.10	cell wall.precursor synthesis.RHM
708	probable voltage-gated potassium channel subunit beta	225433414	17.2.3	hormone metabolism.auxin.induced-regulated-responsive-activated
			34.15	transport.potassium
709	peroxidase 15	359478431	26.12	misc.peroxidases
710	3-ketoacyl-CoA thiolase 2, peroxisomal isoform 1	225433424	11.9.4.5	lipid metabolism.lipid degradation.beta-oxidation.acyl-CoA thioesterase
			13.2.4.1	amino acid metabolism.degradation.branched chain group.shared
			13.2.4.5	amino acid metabolism.degradation.branched chain group.isoleucine
711	formate--tetrahydrofolate ligase-like	225435632	25.2	C1-metabolism.formate-tetrahydrofolate ligase
712	uncharacterized protein LOC100248933	225459065	35.2	not assigned.unknown
713	dihydroxy-acid dehydratase-like	225433434	1.3.6	PS.calvin cycle.aldolase
714	glutathione reductase, cytosolic	225433440	21.2.2	redox.ascorbate and glutathione.glutathione
715	disease resistance response protein 206	225435660	20.1.7	stress.biotic.PR-proteins
			20.1.2	stress.biotic.receptors
716	universal stress protein A-like protein	225459113	17.5.3	hormone metabolism.ethylene.induced-regulated-responsive-activated
			20.2.99	stress.abiotic.unspecified
717	serine/threonine-protein phosphatase PP2A catalytic subunit	225435710	29.4	protein.postranslational modification
718	glucose-6-phosphate isomerase isoform 1	225459126	4.2.3	glycolysis.plastid branch.glucose-6-phosphate isomerase
719	putative mitochondrial 2-oxoglutarate/malate carrier protein-like	225435760	34.9	transport.metabolite transporters at the mitochondrial membrane
720	cationic peroxidase 1	225459180	26.12	misc.peroxidases
721	ruBisCO large subunit-binding protein subunit beta, chloroplastic	225435794	1.3.13	PS.calvin cycle.rubisco interacting
			29.6	protein.folding
*722	phospho-2-dehydro-3-deoxyheptonate aldolase 2, chloroplastic	225459235	13	N and amino acid metabolism
723	annexin D1	225459318	31.1	cell.organisation
724	protein disulfide-isomerase	225459587	21.1	redox.thioredoxin
725	proteasome subunit beta type-3-A isoform 1	225459609	29.5.11.20	protein.degradation.ubiquitin.proteasom
726	V-type proton ATPase subunit B 1-like	225459744	9.9	mitochondrial electron transport / ATP synthesis.F1-ATPase
			34.1.1.1	transport.p- and v-ATPases.H+-transporting two-sector ATPase.subunit B
727	24-methylenesterol C-methyltransferase 2	225459762	17.3.1.2.2	hormone metabolism.brassinosteroid.synthesis-degradation.sterols.SMT2
728	T-complex protein 1 subunit beta	225459806	29.6	protein.folding
729	probable serine/threonine-protein kinase At4g35230 isoform 1	225459846	29.4.1.57	protein.postranslational modification.kinase.receptor like cytoplasmatic kinase VII
			29.5.7	protein.degradation.metalloprotease
			29.4.1.52	protein.postranslational modification.kinase.receptor like cytoplasmatic kinase II
730	aspartate-semialdehyde dehydrogenase-like	359472657	13.1.3.6.1.2	amino acid metabolism.synthesis.aspartate family.misc.homoserine.aspartate semialdehyde dehydrogenase
*731	glutamine synthetase nodule isozyme isoform 2	359473032	13	N and amino acid metabolism
732	carbonic anhydrase, chloroplastic-like isoform 1	359473182	8.3	TCA / organic transformation.carbonic anhydrases
			16.99	secondary metabolism.unspecified
733	probable nucleoredoxin 1-like	359473194	35.1.26	not assigned.no ontology.DC1 domain containing protein
734	glutathione S-transferase U17	359473299	26.9	misc.glutathione S transferases
			28.1	DNA.synthesis/chromatin structure
			33.99	development.unspecified
735	aminopeptidase N-like	359474189	29.5	protein.degradation
736	transaldolase isoform 1	359474335	7.2.2	OPP.non-reductive PP.transaldolase
737	3-oxoacyl-[acyl-carrier-protein] synthase 3 A, chloroplastic-like	359474343	11.1.3	lipid metabolism.FA synthesis and FA elongation.ketoacyl ACP synthase
738	3-hydroxybenzoate 6-hydroxylase 1-like	359475016	17.3.2.1	hormone metabolism.brassinosteroid.signal transduction.BRI
			20.1.2	stress.biotic.receptors
			20.1.7	stress.biotic.PR-proteins
			26.7	misc.oxidases - copper, flavone etc
			26.28	misc.GDSL-motif lipase
			30.2.4	signalling.receptor kinases.leucine rich repeat IV
			30.2.11	signalling.receptor kinases.leucine rich repeat XI
			30.2.12	signalling.receptor kinases.leucine rich repeat XII
			30.3	signalling.calcium
739	peptidyl-prolyl cis-trans isomerase	359475042	26.8	misc.nitrilases, nitrile lyases, berberine bridge enzymes, reticuline oxidases, troponine reductases
			31.3.1	cell.cycle.peptidylprolyl isomerase
*740	5'-methylthioadenosine/S-adenosylhomocysteine nucleosidase 1 isoform 2	359475059	13	N and amino acid metabolism
741	coatomer subunit gamma-2-like	359475304	31.4	cell.vesicle transport
742	adenylyl cyclase-associated protein 1-like	359475312	28.99	DNA.unspecified
743	glycine-rich RNA-binding protein GRP1A-like	359475330	27.3.75	RNA.regulation of transcription.GRP
			27.4	RNA.RNA binding
744	probable serine protease EDA2-like	359476844	29.5.5	protein.degradation.serine protease
745	GDP-mannose 3,5-epimerase 1 isoform 2	359477586	10.1.5	cell wall.precursor synthesis.UXS
			21.2.1.1	redox.ascorbate and glutathione.ascorbate.GME
746	calmodulin-related protein isoform 4	359479174	30.3	signalling.calcium
747	proteasome subunit beta type-2-A-like	359479647	29.5.11.20	protein.degradation.ubiquitin.proteasom
748	epoxide hydrolase 2-like	359479970	26.1	misc.misc2
749	UDP-glycosyltransferase 74E2-like	359480385	17.8.1	hormone metabolism.salicylic acid.synthesis-degradation
			26.2	misc.UDP glucosyl and glucoronyl transferases
			27.3.6	RNA.regulation of transcription.basic helix-loop-helix family (bHLH)
			28.1	DNA.synthesis/chromatin structure
			33.99	development.unspecified
750	ubiquitin-conjugating enzyme E2 variant 1D-like isoform 4	359481638	29.5.11.3	protein.degradation.ubiquitin.E2
751	proteasome subunit alpha type-5	359482854	29.5.11.20	protein.degradation.ubiquitin.proteasom
752	glyoxylate reductase isoform 2	359482922	1.2.6	PS.photorespiration.hydroxypyruvate reductase
			13.2.5.2	amino acid metabolism.degradation.serine-glycine-cysteine group.glycine
			26.1	misc.misc2
753	aspartic proteinase isoform 2	359483345	29.5.4	protein.degradation.aspartate protease
754	coatomer subunit epsilon-1 isoform 2	359483473	31.4	cell.vesicle transport
755	thiol protease aleurain-like isoform 2	359484377	29.5.3	protein.degradation.cysteine protease
756	importin subunit alpha-1 isoform 2	359487526	29.3.1	protein.targeting.nucleus
757	ATP-citrate synthase alpha chain protein 2 isoform 2	359487578	8.2.11	TCA / organic transformation.other organic acid transformations.atp-citrate lyase
758	26S proteasome non-ATPase regulatory subunit 11	359487820	29.5.11.20	protein.degradation.ubiquitin.proteasom
759	cysteine synthase	359487829	13.1.5.3.1	amino acid metabolism.synthesis.serine-glycine-cysteine group.cysteine.OASTL
760	peptidyl-prolyl cis-trans isomerase CYP19-3-like	359488033	26.8	misc.nitrilases, nitrile lyases, berberine bridge enzymes, reticuline oxidases, troponine reductases
			31.3.1	cell.cycle.peptidylprolyl isomerase
761	uncharacterized protein LOC100244128 isoform 2	359488672	35.2	not assigned.unknown
762	phospholipase C 3-like isoform 2	359489132	11.9.3.5	lipid metabolism.lipid degradation.lysophospholipases.phosphoinositide phospholipase C
763	3-phosphoshikimate 1-carboxyvinyltransferase, chloroplastic-like	359489451	13.1.6.1.6	amino acid metabolism.synthesis.aromatic aa.chorismate.5-enolpyruvylshikimate-3-phosphate synthase
764	reticulon-like protein B1 isoform 2	359489676	20.1	stress.biotic
			29.3.4.4	protein.targeting.secretory pathway.plasma membrane
765	stilbene synthase 6-like	359490308	16.8.2.1	secondary metabolism.flavonoids.chalcones.naringenin-chalcone synthase
766	caffeic acid 3-O-methyltransferase 1-like isoform 1	359490763	16.2.1.9	secondary metabolism.phenylpropanoids.lignin biosynthesis.COMT
			26.6	misc.O-methyl transferases
767	omega-hydroxypalmitate O-feruloyl transferase-like	359491108	16.2	secondary metabolism.phenylpropanoids
768	carbonic anhydrase, chloroplastic-like isoform 2	359491540	8.3	TCA / organic transformation.carbonic anhydrases
			16.99	secondary metabolism.unspecified
769	eukaryotic translation initiation factor 5A-2-like	359491680	29.2.3	protein.synthesis.initiation
770	hypersensitive-induced response protein 1	359491740	20.1.99	stress.biotic.misc
771	uncharacterized protein LOC100854733	359492074	35.2	not assigned.unknown
772	UDP-sugar pyrophospharylase isoform 2	359492281	10.1.1.20	cell wall.precursor synthesis.NDP sugar pyrophosphorylase.multiple NDP-Sugars
773	ras-related protein RABC1	359492296	30.5	signalling.G-proteins
*774	14-3-3 protein	359492889	30	signaling
775	14-3-3 protein 1-like	359492927	30.7	signalling.14-3-3 proteins
776	branched-chain-amino-acid aminotransferase-like protein 3, chloroplastic-like	359493821	26.26.1	misc.aminotransferases.aminotransferase class IV family protein
777	probable glutathione S-transferase parC-like isoform 2	359494271	26.9	misc.glutathione S transferases
778	beta-galactosidase	359495000	26.3	misc.gluco-, galacto- and mannosidases
779	fumarylacetoacetase-like	359495556	13.2.6.2	amino acid metabolism.degradation.aromatic aa.tyrosine
780	heat shock cognate protein 80-like	359495606	20.2.1	stress.abiotic.heat
781	probable mannitol dehydrogenase-like	359495844	16.2.1.10	secondary metabolism.phenylpropanoids.lignin biosynthesis.CAD
*782	alanine aminotransferase 2 isoform 2	359495900	13	N and amino acid metabolism
783	flavoprotein wrbA-like	359496238	11.8	lipid metabolism.exotics (steroids, squalene etc)
784	probable mannitol dehydrogenase-like	359496611	16.2.1.10	secondary metabolism.phenylpropanoids.lignin biosynthesis.CAD
785	probable mannitol dehydrogenase-like	359497139	16.2.1.10	secondary metabolism.phenylpropanoids.lignin biosynthesis.CAD
786	heat shock protein STI-like	359497489	20	stress
787	phosphoserine aminotransferase, chloroplastic-like	359497849	13.1.5.1.2	amino acid metabolism.synthesis.serine-glycine-cysteine group.serine.phosphoserine aminotransferase
			27.3.22	RNA.regulation of transcription.homeobox transcription factor family (HB)
788	ribulose-1,5-bisphosphate carboxylase/oxygenase large subunit	224365614	1.3.1	PS.calvin cycle.rubisco large subunit
			29.2.1.1.1.1.15	protein.synthesis.ribosomal protein.prokaryotic.chloroplast.30S subunit.S15
*Bincode was manually assigned because the accession was not present in the mapping file.

## Sheet: Table S3C
Additional data file 3: Table S3 C. Functional classification of proteins showing significant changes in responses to WS.
Functional classification was made according to the bin hierarchical tree developed by MapMan ontology. Bin numbers are reported in brackets.
Legend:
Proteins showing significant changes in responses to WS in both roostock genotypes
Proteins showing significant changes in responses to WS in 101.14 rootstock genotypes
Proteins showing significant changes in responses to WS in the M4 rootstock genotypes
n.c.:	no change (change was not statically significant (p>0.05) or it was lesser of two-fold than its control)
Carbon and energy metabolism (1, 2, 3, 4, 5, 6, 7, 8, 9, 25)
101.14					M4
n.	Name (f.c)	Accession	Δ:		Δ:	Accession	Name (f.c)	n.
443	triosephosphate isomerase, chloroplastic-like isoform 1 (1)	XP_002274871.1	-2.12		n.c.	XP_002274871.1	triosephosphate isomerase, chloroplastic-like isoform 1 (1)	362
595	alpha-1,4 glucan phosphorylase L isozyme, chloroplastic/amyloplastic-like (2)	XP_002279075.2	39.4		new	XP_002279075.2	alpha-1,4 glucan phosphorylase L isozyme, chloroplastic/amyloplastic-like (2)	474
328	D-threo-aldose 1-dehydrogenase (2)	XP_002270562.1	n.c.		-2.65	XP_002270562.1	D-threo-aldose 1-dehydrogenase (2)	269
368	sucrose synthase 2 (2)	XP_002271896.1	2.86		n.c.	XP_002271896.1	unnamed protein product - sucrose synthase 2-like (2)	297
269	fructokinase-2 (2)	XP_002268097.1	-2.38		n.c.	XP_002268097.1	fructokinase-2 (2)	217
818	1,4-alpha-glucan-branching enzyme-like (2)	XP_002284841.2	2.43
97	unnamed protein product - sucrose synthase 2-like (2)	CBI35298.3	new
					2.23	XP_002269895.1	L-idonate 5-dehydrogenase (3, 5, 26)	251
					-2.93	Q1PSI9.2	L-idonate 5-dehydrogenase (3, 5)	92
814	phosphoglucomutase, cytoplasmic (4)	XP_002284729.1	n.c.		2.01	XP_002284729.1	phosphoglucomutase, cytoplasmic (4)	655
697	UTP--glucose-1-phosphate uridylyltransferase isoform 1(4)	XP_002282276.1	n.c.		2.2	XP_002282276.1	UTP--glucose-1-phosphate uridylyltransferase isoform 1(4)	556
885	glucose-6-phosphate isomerase isoform 1 (4)	XP_002285696.1	n.c.		-2.12	XP_002285696.1	glucose-6-phosphate isomerase isoform 1 (4)	718
432	enolase 1, chloroplastic-like (4)	XP_002274334.1	-2.18		-2.63	XP_002274334.1	enolase 1, chloroplastic-like (4)	354
622	pyruvate kinase isozyme A, chloroplastic isoform 1 (4, 11)	XP_002279975.1	-3.71		-3.79	XP_002279975.1	pyruvate kinase isozyme A, chloroplastic isoform 1 (4, 11)	495
307	pyrophosphate--fructose 6-phosphate 1-phosphotransferase subunit beta-like (4)	XP_002269934.2	-3.4		n.c.	XP_002269934.2	pyrophosphate--fructose 6-phosphate 1-phosphotransferase subunit beta-like (4)	252
					2.84	XP_002285441.1	phosphoenolpyruvate carboxylase, housekeeping isozyme isoform 1 (4)	695
559	aldehyde dehydrogenase family 7 member A1(5, 8, 20)	XP_002278093.1	6.14		2.34	XP_002278093.1	aldehyde dehydrogenase family 7 member A1 (5, 8, 20)	446
460	pyruvate decarboxylase isozyme 1 (5)	XP_002275486.1	n.c.		-2.01	XP_002275486.1	pyruvate decarboxylase isozyme 1 (5)	374
386	pyruvate decarboxylase isozyme 2 (5)	XP_002272615.1	n.c.		-2.33	XP_002272615.1	pyruvate decarboxylase isozyme 2 (5)	313
					7.33	XP_002268625.1	succinate-semialdehyde dehydrogenase (acetylating)-like (5, 26)	231
780	citrate synthase, glyoxysomal (6)	XP_002284064.1	n.c.		2.2	XP_002284064.1	citrate synthase, glyoxysomal (6)	626
222	glucose-6-phosphate 1-dehydrogenase, cytoplasmic isoform (7)	XP_002266527.1	3.56		2.16	XP_002266527.1	glucose-6-phosphate 1-dehydrogenase, cytoplasmic isoform (7)	187
141	ferredoxin--NADP reductase, root isozyme, chloroplastic-like (7)	XP_002263658.2	n.c.		-2.4	XP_002263658.2	ferredoxin--NADP reductase, root isozyme, chloroplastic-like (7)	116
236	glucose-6-phosphate 1-dehydrogenase, chloroplastic (7, 30)	XP_002266930.1	-25.91		-19.38	XP_002266930.1	glucose-6-phosphate 1-dehydrogenase, chloroplastic (7, 30)	194
397	fumarate hydratase 1, mitochondrial (8)	XP_002273033.1	new		n.c.	XP_002273033.1	fumarate hydratase 1, mitochondrial (8)	322
938	ATP-citrate synthase alpha chain protein 2 isoform 2 (8)	XP_003633614.1	5.55		4.05	XP_003633614.1	ATP-citrate synthase alpha chain protein 2 isoform 2 (8)	757
683	isocitrate dehydrogenase [NAD] catalytic subunit 5, mitochondrial-like (8)	XP_002281826.1	n.c.		14.46	XP_002281826.1	isocitrate dehydrogenase [NAD] catalytic subunit 5, mitochondrial-like (8)	542
601	2-oxoglutarate dehydrogenase, mitochondrial-like (8)	XP_002279332.2	n.c.		6	XP_002279332.2	2-oxoglutarate dehydrogenase, mitochondrial-like (8)	481
158	pyruvate dehydrogenase E1 component subunit beta, mitochondrial-like isoform 1 (8)	XP_002264210.1	-2.53		n.c.	XP_002264210.1	pyruvate dehydrogenase E1 component subunit beta, mitochondrial-like isoform 1 (8)	130
698	dihydrolipoyllysine-residue acetyltransferase component of pyruvate dehydrogenase complex, mitochondrial-like (8, 11)	XP_002282287.1	-3.24		-4.11	XP_002282287.1	dihydrolipoyllysine-residue acetyltransferase component of pyruvate dehydrogenase complex, mitochondrial-like (8, 11)	557
507	dihydrolipoyl dehydrogenase (8, 11, 21)	XP_002276853.1	-4.56		-3.52	XP_002276853.1	dihydrolipoyl dehydrogenase (8, 11, 21)	413
301	pyruvate dehydrogenase E1 component subunit beta (1, 8, 11)	XP_002269441.1	-8.46		n.c.	XP_002269441.1	pyruvate dehydrogenase E1 component subunit beta (1, 8, 11)	245
280	succinate dehydrogenase [ubiquinone] iron-sulfur subunit 1, mitochondrial (8, 29)	XP_002268523.1	d.		n.c.	XP_002268523.1	succinate dehydrogenase [ubiquinone] iron-sulfur subunit 1, mitochondrial (8, 29)	229
350	dihydrolipoyllysine-residue acetyltransferase component of pyruvate dehydrogenase complex, mitochondrial-like isoform 1 (8)	XP_002271286.1	-2.94
551	carbonic anhydrase, chloroplastic (8, 16)	XP_002277957.1	d.
578	formate dehydrogenase, mitochondrial (25)	XP_002278444.1	n.c.		3.05	XP_002278444.1	formate dehydrogenase, mitochondrial (25)	463
Cell Wall(10)
273	UDP-glucose 4-epimerase GEPI48 (10)	XP_002268294.2	4.34		7.31	XP_002268294.2	UDP-glucose 4-epimerase GEPI48 (10)	222
620	probable UDP-arabinopyranose mutase 5 (10)	XP_002279911.1	-2.27		n.c.	XP_002279911.1	probable UDP-arabinopyranose mutase 5 (10)	493
423	probable xyloglucan endotransglucosylase/hydrolase protein 30-like (10)	XP_002273975.1	-3.28		d.	XP_002273975.1	probable xyloglucan endotransglucosylase/hydrolase protein 30-like (10)	345
702	probable rhamnose biosynthetic enzyme 1 (10)	XP_002282339.1	-5.93		-2.12	XP_002282339.1	probable rhamnose biosynthetic enzyme 1 (10)	561
437	probable xyloglucan endotransglucosylase/hydrolase protein B (10)	XP_002274520.1	n.c.		11.89	XP_002274520.1	probable xyloglucan endotransglucosylase/hydrolase protein B (10)	357
43	hypothetical protein VITISV_001144 (10)	CAN61024.1	n.c.		3.39	CAN61024.1	hypothetical protein VITISV_001144 (10)	34
640	pectinesterase 2 (10)	XP_002280446.1	n.c.		-3.32	XP_002280446.1	pectinesterase 2 (10)	508
282	beta-xylosidase/alpha-L-arabinofuranosidase 2-like (10, 33)	XP_002268626.2	-2.68
					-2.07	XP_002264183.2	beta-xylosidase/alpha-L-arabinofuranosidase 2-like (10, 33)	129
					-2.37	XP_003634394.1	UDP-sugar pyrophospharylase isoform 2 (10)	772
					d.	ABE47543.1	acetyl-CoA carboxylase carboxyltransferase beta subunit (10, 11, 29)	12
Lipid Metabolism (11)
312	glyoxysomal fatty acid beta-oxidation multifunctional protein MFP-a (11)	XP_002270067.1	50.99		n.c.	XP_002270067.1	glyoxysomal fatty acid beta-oxidation multifunctional protein MFP-a (11)	256
271	phospholipase D alpha 1 (11, 27)	XP_002268195.1	2.46		2.44	XP_002268195.1	phospholipase D alpha 1 (11, 27)	219
508	biotin carboxyl carrier protein of acetyl-CoA carboxylase 1, chloroplastic (11, 18)	XP_002276955.2	n.c.		d.	XP_002276955.2	biotin carboxyl carrier protein of acetyl-CoA carboxylase 1, chloroplastic (11, 18)	414
564	biotin carboxyl carrier protein of acetyl-CoA carboxylase-like (11)	XP_002278151.2	-2.86		-2.64	XP_002278151.2	biotin carboxyl carrier protein of acetyl-CoA carboxylase-like (11)	451
183	3-oxoacyl-[acyl-carrier-protein] synthase I, chloroplastic-like (11)	XP_002265207.1	-3.09		-2.23	XP_002265207.1	3-oxoacyl-[acyl-carrier-protein] synthase I, chloroplastic-like (11)	152
942	phospholipase C 3-like isoform 2 (11)	XP_003633883.1	-3.12		n.c.	XP_003633883.1	phospholipase C 3-like isoform 2 (11)	762
219	biotin carboxylase 1, chloroplastic-like (11)	XP_002266489.1	-3.58		n.c.	XP_002266489.1	biotin carboxylase 1, chloroplastic-like (11)	184
268	3-oxoacyl-[acyl-carrier-protein] reductase, chloroplastic (11, 26)	XP_002268080.1	-3.71		-3.72	XP_002268080.1	3-oxoacyl-[acyl-carrier-protein] reductase, chloroplastic (11, 26)	216
775	acyl-CoA-binding domain-containing protein 4-like isoform 1 (11)	XP_002284019.1	-4.32		-5.81	XP_002284019.1	acyl-CoA-binding domain-containing protein 4-like isoform 1 (11)	623
248	long chain acyl-CoA synthetase 8 (11)	XP_002267417.1	new
958	flavoprotein wrbA isoform 2 (11)	XP_003634692.1	d.
					new	XP_002269958.1	putative esterase HI_1161 isoform 1 (11)	253
					-5.47	XP_003631438.1	3-oxoacyl-[acyl-carrier-protein] synthase 3 A, chloroplastic-like (11)	737
					-7.06	XP_002284535.2	probable linoleate 9S-lipoxygenase 5 (11)	648
N and amino acid metabolism (12, 13)
843	ferredoxin--nitrite reductase, chloroplastic (12)	XP_002285208.1	-2.65		n.c.	XP_002285208.1	ferredoxin--nitrite reductase, chloroplastic (12)	677
					-8.64	CAA63982.1	glutamine synthetase (12)	25
214	methylmalonate-semialdehyde dehydrogenase [acylating], mitochondrial (13)	XP_002266390.1	n.c.		5.29	XP_002266390.1	methylmalonate-semialdehyde dehydrogenase [acylating], mitochondrial (13)	178
530	bifunctional 3-dehydroquinate dehydratase/shikimate dehydrogenase, chloroplastic-like (13)	XP_002277395.2	n.c.		-4.68	XP_002277395.2	bifunctional 3-dehydroquinate dehydratase/shikimate dehydrogenase, chloroplastic-like (13)	428
315	hydroxyacylglutathione hydrolase 3, mitochondrial-like (13)	XP_002270140.1	n.c.		d.	XP_002270140.1	hydroxyacylglutathione hydrolase 3, mitochondrial-like (13)	259
971	phosphoserine aminotransferase, chloroplastic-like (13, 27)	XP_003635669.1	-2.36		-2.04	XP_003635669.1	phosphoserine aminotransferase, chloroplastic-like (13, 27)	787
206	adenosylhomocysteinase isoform 1 (13)	XP_002266154.1	-5.43		2.99	XP_002266154.1	adenosylhomocysteinase isoform 1 (13)	170
212	probable S-adenosylmethionine-dependent methyltransferase At5g37990-like (13, 17)	XP_002266288.2	-7.51		-30.63	XP_002266288.2	probable S-adenosylmethionine-dependent methyltransferase At5g37990-like (13, 17)	177
3	S-adenosylmethionine synthase 2 (13, 15)	A7NVX9.1	-2.13		n.c.	A7NVX9.1	S-adenosylmethionine synthase 2 (13, 15)	3
929	glyoxylate reductase isoform 2 (1, 13, 26)	XP_003632860.1	-2.34		n.c.	XP_003632860.1	glyoxylate reductase isoform 2 (1, 13, 26)	752
321	bifunctional 3-dehydroquinate dehydratase/shikimate dehydrogenase, chloroplastic-like (13)	XP_002270232.1	-6.15		n.c.	XP_002270232.1	bifunctional 3-dehydroquinate dehydratase/shikimate dehydrogenase, chloroplastic-like (13)	265
687	ornithine carbamoyltransferase, chloroplastic (13)	XP_002281919.1	-10.33		n.c.	XP_002281919.1	ornithine carbamoyltransferase, chloroplastic (13)	546
186	alanine aminotransferase 2 (13)	XP_002265294.2	-10.94		n.c.	XP_002265294.2	alanine aminotransferase 2 (13)	153
518	serine hydroxymethyltransferase, mitochondrial (1, 13, 25)	XP_002277146.1	-2.92
318	bifunctional 3-dehydroquinate dehydratase/shikimate dehydrogenase, chloroplastic (13)	XP_002270188.1	-4.84
342	methionine S-methyltransferase-like (13)	XP_002270977.1	-10.04
					new	XP_002280690.2	arginase-like (13)	516
					5.42	XP_002267787.1	alanine--glyoxylate aminotransferase 2 homolog 2, mitochondrial (13, 19)	210
					-3.63	XP_003633923.1	3-phosphoshikimate 1-carboxyvinyltransferase, chloroplastic-like (13)	763
Secondary metabolism (16)
717	1-deoxy-D-xylulose 5-phosphate reductoisomerase, chloroplastic (16)	XP_002282761.1	-2.76		-6.95	XP_002282761.1	1-deoxy-D-xylulose 5-phosphate reductoisomerase, chloroplastic (16)	574
836	4-hydroxy-3-methylbut-2-en-1-yl diphosphate synthase (16)	XP_002285130.1	-3.06		d.	XP_002285130.1	4-hydroxy-3-methylbut-2-en-1-yl diphosphate synthase (16)	670
392	aldo-keto reductase family 4 member C9-like (3, 16)	XP_002272909.1	-2.1		n.c.	XP_002272909.1	aldo-keto reductase family 4 member C9-like (3, 16)	318
136	3-isopropylmalate dehydratase small subunit (16)	XP_002263405.1	-2.26		n.c.	XP_002263405.1	3-isopropylmalate dehydratase small subunit (16)	110
549	isopentenyl-diphosphate Delta-isomerase I-like (16)	XP_002277935.1	-2.59		n.c.	XP_002277935.1	isopentenyl-diphosphate Delta-isomerase I-like (16)	440
106	chalcone--flavonone isomerase 1 (16, 27)	P51117.1	d.		3.07	P51117.1	Chalcone--flavonone isomerase 1 (16,27)	90
947	caffeic acid 3-O-methyltransferase 1-like isoform 1 (16, 26)	XP_003634161.1	n.c.		new	XP_003634161.1	caffeic acid 3-O-methyltransferase 1-like isoform 1 (16, 26)	766
253	anthocyanidin 5,3-O-glucosyltransferase-like (16, 26)	XP_002267573.1	n.c.		2.44	XP_002267573.1	anthocyanidin 5,3-O-glucosyltransferase-like (16, 26)	206
625	chalcone--flavonone isomerase-like isoform 1 (16)	XP_002280158.1	n.c.		-2.09	XP_002280158.1	chalcone--flavonone isomerase-like isoform 1 (16)	497
528	probable cinnamyl alcohol dehydrogenase 1-like (16)	XP_002277375.1	n.c.		-2.88	XP_002277375.1	probable cinnamyl alcohol dehydrogenase 1-like (16)	427
861	probable cinnamyl alcohol dehydrogenase 1 (16)	XP_002285406.1	n.c.		-3.02	XP_002285406.1	probable cinnamyl alcohol dehydrogenase 1 (16)	692
576	2-C-methyl-D-erythritol 2,4-cyclodiphosphate synthase, chloroplastic-like (16)	XP_002278406.1	new
960	bifunctional dihydroflavonol 4-reductase/flavanone 4-reductase-like (16, 26, 29)	XP_003634871.1	-6.69
373	protein SRG1 (16)	XP_002272119.1	d.
525	zeta-carotene desaturase, chloroplastic/chromoplastic (16)	XP_002277348.2	d.
557	REF/SRPP-like protein At1g67360-like (16)	XP_002278036.1	d.
584	carotenoid 9,10(9',10')-cleavage dioxygenase 1-like (16, 17)	XP_002278628.1	d.
					new	XP_002268560.1	anthocyanidin 5,3-O-glucosyltransferase (16, 26)	230
					12.08	XP_002285219.1	probable NAD(P)H-dependent oxidoreductase 1 (3, 16)	678
					2.32	XP_002264455.1	stilbene synthase 1 (16)	135
					d.	XP_002269639.1	isoeugenol synthase 1 (16)	247
Hormone metabolism (17)
591	auxin-induced protein PCNT115 isoform 1 (17, 26)	XP_002278850.1	2.93		18.4	XP_002278850.1	auxin-induced protein PCNT115 isoform 1 (17, 26)	471
148	linoleate 13S-lipoxygenase 2-1, chloroplastic (17)	XP_002263854.1	2.55		3.85	XP_002263854.1	linoleate 13S-lipoxygenase 2-1, chloroplastic (17)	121
767	probable indole-3-acetic acid-amido synthetase GH3.1 (17)	XP_002283886.1	-2.23		n.c.	XP_002283886.1	probable indole-3-acetic acid-amido synthetase GH3.1 (17)	619
825	gibberellin 20 oxidase 3 (16, 17, 26)	XP_002284968.1	-7.11		n.c.	XP_002284968.1	gibberellin 20 oxidase 3 (16, 17, 26)	659
828	gibberellin 20 oxidase 3-like (16, 17, 26)	XP_002284983.1	-2.15		d.	XP_002284983.1	gibberellin 20 oxidase 3-like (16, 17, 26)	662
617	auxin-repressed 12.5 kDa protein isoform 1 (17, 27, 33)	XP_002279836.1	new
457	HVA22-like protein a (17)	XP_002275428.1	2.29
54	hypothetical protein VITISV_007808 (gibberellin 3-beta-dioxygenase 1) (17, 26)	CAN66061.1	-14.9
897	1-aminocyclopropane-1-carboxylate oxidase 5 (17)	XP_002285881.1	d.
					d.	XP_002280670.1	gibberellin 3-beta-dioxygenase 3 (17, 26)	515
Stress (20)
810	MLP-like protein 34 (20)	XP_002284578.1	2.92		7.22	XP_002284578.1	MLP-like protein 34 (20)	653
349	universal stress protein A-like protein (20, 27, 33)	XP_002271154.1	2.14		n.c.	XP_002271154.1	universal stress protein A-like protein (20, 27, 33)	282
152	stress-related protein-like (16)	XP_002263944.1	2.12		new	XP_002263944.1	stress-related protein-like (16)	124
725	osmotin-like protein OSM34 (20)	XP_002282917.1	n.c.		3.47	XP_002282917.1	osmotin-like protein OSM34 (20)	581
662	osmotin-like protein (20)	XP_002281193.1	n.c.		5.06	XP_002281193.1	osmotin-like protein (20)	525
13	chitinase class I basic (20)	ABD64684.1	n.c.		2.38	ABD64684.1	chitinase class I basic (20)	10
208	putative germin-like protein 2-1 (12, 20, 27, 30, 34)	XP_002266227.1	n.c.		2.38	XP_002266227.1	putative germin-like protein 2-1 (12, 20, 27, 30, 34)	172
309	endoplasmin homolog (20)	XP_002270014.2	n.c.		2.33	XP_002270014.2	endoplasmin homolog (20)	254
804	MLP-like protein 28-like isoform 1 (20)	XP_002284538.1	n.c.		2.17	XP_002284538.1	MLP-like protein 28-like isoform 1 (20)	649
808	MLP-like protein 28 (20)	XP_002284570.1	n.c.		2.1	XP_002284570.1	MLP-like protein 28 (20) MLP-like protein 34	652
440	major allergen Pru av 1 (20, 27, 34)	XP_002274617.1	n.c.		2.08	XP_002274617.1	major allergen Pru av 1 (20, 27, 34)	359
424	major allergen Pru ar 1 (20, 27 34)	XP_002273982.1	n.c.		-2.45	XP_002273982.1	major allergen Pru ar 1 (20, 27 34)	346
411	germin-like protein 9-3 (15, 20)	XP_002273554.1	n.c.		-3.62	XP_002273554.1	germin-like protein 9-3 (15, 20)	334
64	hypothetical protein VITISV_005471 (germin-like protein 1) (12, 20, 27, 34)	CAN71140.1	d.		n.c.	CAN71140.1	hypothetical protein VITISV_005471 (germin-like protein 1) (12, 20, 27, 34)	49
798	germin-like protein subfamily 1 member 17 (12, 20, 27, 34)	XP_002284436.1	-2.5		-2.82	XP_002284436.1	germin-like protein subfamily 1 member 17 (20, 27, 34)	643
677	chitinase 2 (20, 21)	XP_002281729.1	-3.28		-4.8	XP_002281729.1	chitinase 2 (20)	537
566	germin-like protein 9-3 (15, 20)	XP_002278170.1	-4.1		-4.76	XP_002278170.1	germin-like protein 9-3 (15, 20)	453
237	putative germin-like protein 2-1 (12, 20, 27, 30, 34)	XP_002266984.1	d.		-4.25	XP_002266984.1	putative germin-like protein 2-1 (12,, 20, 27, 30, 34)	195
132	22.0 kDa heat shock protein (20)	XP_002263376.1	new
436	auxin-binding protein ABP19a-like (20)	XP_002274457.1	new
513	putative germin-like protein 2-1 (12, 20, 27, 30, 34)	XP_002277055.1	new
636	18.2 kDa class I heat shock protein (20, 29)	XP_002280353.1	new
900	MLP-like protein 28-like(20)	XP_003631204.1	new
652	18.2 kDa class I heat shock protein (20, 29)	XP_002280821.1	21.56
44	hypothetical protein VITISV_005677 (germin-like protein 9-3) (15, 20)	CAN61171.1	-14.62
240	putative germin-like protein 2-1 (12, 20, 27, 30, 34)	XP_002267172.1	d.
867	pathogen-related protein (20)	XP_002285489.1	d.
					new	XP_002285676.1	disease resistance response protein 206 (20)	715
					2.93	P51613.1	basic endochitinase (20)	91
					2.45	XP_002285341.2	topless-related protein 4-like isoform 1 (20, 33)	687
					2.01	XP_003635036.1	heat shock cognate protein 80-like (20)	780
					-7.46	XP_002263121.1	pathogen-related protein (20)	102
					d.	CBI28159.3	unnamed protein product (11, 20)	74
					d.	XP_002282971.1	putative endo-1,3(4)-beta-glucanase 2-like (20)	583
Redox (21)
11	catalase (21)	AAL83720.1	n.c.		2.91	AAL83720.1	catalase (21)	8
754	peroxiredoxin-2E, chloroplastic (21)	XP_002283652.1	-2.01		-2.02	XP_002283652.1	peroxiredoxin-2E, chloroplastic (21)	607
205	glutathione S-transferase DHAR3, chloroplastic (21)	XP_002266106.1	new
482	Glutaredoxin (21)	XP_002276266.1	3.29
334	catalase isozyme 1 isoform 1 (21)	XP_002270703.2	-3.41
					2.7	XP_002285672.1	glutathione reductase, cytosolic (21)	714
Miscellaneous enzyme families (26)
36	hypothetical protein VITISV_041925 - carboxymethylenebutenolidase (26)	CAN60148.1	2.41		n.c.	CAN60148.1	hypothetical protein VITISV_041925 - carboxymethylenebutenolidase (26)	30
633	peroxidase 3 (20, 26)	XP_002280274.1	2.27		n.c.	XP_002280274.1	peroxidase 3 (20, 26)	504
233	glutathione transferase GST 23-like isoform 1 (26, 28, 33)	XP_002266900.1	n.c.		8.62	XP_002266900.1	glutathione transferase GST 23-like isoform 1 (26, 28, 33)	193
353	tropinone reductase 1-like (26)	XP_002271432.1	n.c.		-2.14	XP_002271432.1	tropinone reductase 1-like (26)	287
398	glutathione S-transferase zeta class-like isoform 1 (26)	XP_002273077.1	n.c.		-2.59	XP_002273077.1	glutathione S-transferase zeta class-like isoform 1 (26)	323
290	glutathione S-transferase U9 (26)	XP_002269118.1	n.c.		-2.93	XP_002269118.1	glutathione S-transferase U9 (26)	238
514	l-Ala-D/L-Glu epimerase (26)	XP_002277056.1	n.c.		-3.45	XP_002277056.1	l-Ala-D/L-Glu epimerase (26)	417
394	momilactone A synthase-like (26)	XP_002272981.1	n.c.		-5.53	XP_002272981.1	momilactone A synthase-like (26)	320
645	probable glutathione S-transferase (26, 28, 33)	XP_002280532.1	n.c.		-16.45	XP_002280532.1	probable glutathione S-transferase (26, 28, 33)	512
922	epoxide hydrolase 2-like (26)	XP_003632381.1	n.c.		d.	XP_003632381.1	epoxide hydrolase 2-like (26)	748
396	minor allergen Alt a 7-like (11, 26, 27)	XP_002273030.1	-2.16		n.c.	XP_002273030.1	minor allergen Alt a 7-like (11, 26, 27)	321
338	epoxide hydrolase 2 (26)	XP_002270883.2	-2.29		-2.4	XP_002270883.2	epoxide hydrolase 2 (26)	274
427	probable inactive purple acid phosphatase 1-like (26, 27)	XP_002274118.2	-2.29		n.c.	XP_002274118.2	probable inactive purple acid phosphatase 1-like (26, 27)	349
286	probable glutathione S-transferase (26)	XP_002268911.1	-2.45		-3.06	XP_002268911.1	probable glutathione S-transferase (26)	236
840	NADP-dependent alkenal double bond reductase P1 (26, 34)	XP_002285167.1	-47.43		-3.38	XP_002285167.1	NADP-dependent alkenal double bond reductase P1 (26, 34)	674
845	probable glutathione S-transferase (26, 28, 33)	XP_002285214.1	new
23	glutathione S-transferase 5 (11, 16, 26)	ABW34390.1	2.11
445	(+)-neomenthol dehydrogenase-like isoform 2 (26)	XP_002274970.2	-2.01
					4.78	XP_003634746.1	probable glutathione S-transferase parC-like isoform 2 (26)	777
					2.08	ABL84692.1	glutathione S-transferase (26)	15
					-3.84	XP_002276823.1	UDP-glycosyltransferase 85A1-like (17, 26, 29)	412
					-4.51	XP_002267041.1	momilactone A synthase (26)	197
					-7.67	XP_002264054.1	glutathione transferase GST 23 (26)	127
					-9.51	XP_002281654.1	glutathione S-transferase U7 isoform 1 (26, 28, 33)	536
					d.	XP_002281262.1	UDP-glycosyltransferase 83A1 (26)	527
DNA/RNA (27, 28)
177	transcription factor BTF3 (27, 34)	XP_002265041.1	n.c.		4.42	XP_002265041.1	transcription factor BTF3 (27, 34)	148
631	ribonuclease UK114-like (27)	XP_002280251.1	n.c.		-2.9	XP_002280251.1	ribonuclease UK114-like (27)	502
55	hypothetical protein VITISV_017556 (polyadenylate-binding protein) (27)	CAN66609.1	n.c.		-3.96	CAN66609.1	hypothetical protein VITISV_017556 (polyadenylate-binding protein) (27)	39
295	poly(rC)-binding protein 3-like (27)	XP_002269249.1	n.c.		d.	XP_002269249.1	poly(rC)-binding protein 3-like (27)	240
164	KH domain-containing protein At4g18375 isoform 1 (27)	XP_002264417.1	-5.48		d.	XP_002264417.1	KH domain-containing protein At4g18375 isoform 1 (27)	133
623	ribonuclease 3 (27)	XP_002280078.1	new
					31.87	XP_002267581.2	DEAD-box ATP-dependent RNA helicase 37-like (27)	207
					11.78	XP_002268833.1	DEAD-box ATP-dependent RNA helicase 56 (27, 28)	235
					-2.62	XP_002285190.1	polyadenylate-binding protein 2 (27)	676
					-5.72	XP_002267536.1	uncharacterized protein LOC100253093 (27, 29, 34)	205
					d.	CAN67438.1	hypothetical protein VITISV_020351 (probable ADP-ribosylation factor GTPase-activating protein AGD11) (27)	42
755	putative DNA repair protein RAD23-3 isoform 1 (28, 29)	XP_002283656.1	-2.49		n.c.	XP_002283656.1	putative DNA repair protein RAD23-3 isoform 1 (28, 29)	608
281	proactivator polypeptide-like 1 isoform 1 (28)	XP_002268581.1	new
Protein (29)
803	eukaryotic translation initiation factor 3 subunit E (29)	XP_002284533.1	new		n.c.	XP_002284533.1	eukaryotic translation initiation factor 3 subunit E (29)	647
829	vesicle-fusing ATPase-like (29)	XP_002284987.1	new		n.c.	XP_002284987.1	vesicle-fusing ATPase-like (29)	664
794	N-carbamoyl-L-amino acid hydrolase-like (29)	XP_002284376.1	3.95		n.c.	XP_002284376.1	N-carbamoyl-L-amino acid hydrolase-like (29)	639
806	26S proteasome non-ATPase regulatory subunit 14 (29)	XP_002284566.1	n.c.		4.76	XP_002284566.1	26S proteasome non-ATPase regulatory subunit 14 (29)	651
168	26S proteasome non-ATPase regulatory subunit 4 (29)	XP_002264558.1	n.c.		2.95	XP_002264558.1	26S proteasome non-ATPase regulatory subunit 4 (29)	137
863	60S ribosomal protein L10a-1-like (29)	XP_002285443.1	n.c.		2.69	XP_002285443.1	60S ribosomal protein L23-like (29)	696
264	uncharacterized protein At2g37660, chloroplastic (29)	XP_002267965.1	n.c.		2.55	XP_002267965.1	uncharacterized protein At2g37660, chloroplastic (29)	213
229	elongation factor 2-like isoform 1 (29)	XP_002266780.1	n.c.		2.4	XP_002266780.1	elongation factor 2-like isoform 1 (29)	190
322	60S ribosomal protein L11-1-like (29)	XP_002270266.1	n.c.		2.34	XP_002270266.1	60S ribosomal protein L11-1-like (29)	266
372	serine carboxypeptidase-like 18 (29)	XP_002272116.1	n.c.		2.27	XP_002272116.1	serine carboxypeptidase-like 18 (29)	303
750	probable glutamate carboxypeptidase 2-like isoform 1 (27, 29)	XP_002283565.2	n.c.		2.2	XP_002283565.2	probable glutamate carboxypeptidase 2-like isoform 1 (27, 29)	604
684	heme-binding protein 2-like (19, 29)	XP_002281829.1	n.c.		2.1	XP_002281829.1	heme-binding protein 2-like (19, 29)	543
713	ATP-dependent Clp protease proteolytic subunit 4, chloroplastic (29)	XP_002282652.1	n.c.		-2.43	XP_002282652.1	ATP-dependent Clp protease proteolytic subunit 4, chloroplastic (29)	572
204	60S acidic ribosomal protein P2B isoform 1 (29)	XP_002266030.1	n.c.		-2.6	XP_002266030.1	60S acidic ribosomal protein P2B isoform 1 (29)	169
630	eukaryotic translation initiation factor 3 subunit M (29)	XP_002280247.1	n.c.		-4.72	XP_002280247.1	eukaryotic translation initiation factor 3 subunit M (29)	501
789	uncharacterized protein LOC100262703 (dipeptidyl-peptidase 5) (29)	XP_002284264.1	n.c.		-4.78	XP_002284264.1	uncharacterized protein LOC100262703 (dipeptidyl-peptidase 5) (29)	633
763	ADP-ribosylation factor-like protein 5 (29)	XP_002283837.1	n.c.		-4.88	XP_002283837.1	ADP-ribosylation factor-like protein 5 (29)	616
283	protein transport protein SEC23-like (29)	XP_002268633.2	n.c.		-17.96	XP_002268633.2	protein transport protein SEC23-like (29)	232
279	serine carboxypeptidase-like 18 (29)	XP_002268517.1	-2		n.c.	XP_002268517.1	serine carboxypeptidase-like 18 (29)	228
774	acylamino-acid-releasing enzyme-like isoform 1 (29)	XP_002284013.2	-2.25		n.c.	XP_002284013.2	acylamino-acid-releasing enzyme-like isoform 1 (29)	622
641	uncharacterized protein LOC100259133 (29, 33)	XP_002280454.1	-2.58		n.c.	XP_002280454.1	uncharacterized protein LOC100259133 (29, 33)	509
522	cucumisin-like	XP_002277242.2	-5.96		n.c.	XP_002277242.2	cucumisin-like	423
689	serine carboxypeptidase II-3-like (29)	XP_002281988.1	-6.7		n.c.	XP_002281988.1	serine carboxypeptidase II-3-like (29)	549
470	cucumisin-like (29)	XP_002275807.1	-106.41		n.c.	XP_002275807.1	cucumisin-like (29)	385
768	aspartic proteinase nepenthesin-1-like (27, 29)	XP_002283889.2	-2.31		d.	XP_002283889.2	aspartic proteinase nepenthesin-1-like (29)	620
651	pyrrolidone-carboxylate peptidase isoform 4 (29)	XP_002280794.1	-2.92		d.	XP_002280794.1	pyrrolidone-carboxylate peptidase isoform 4 (29)	518
722	protein transport protein Sec24-like At3g07100-like (29)	XP_002282857.1	-3.18		d.	XP_002282857.1	protein transport protein Sec24-like At3g07100-like (29)	578
701	serine carboxypeptidase II-3-like (29)	XP_002282331.1	-3.3		-2.38	XP_002282331.1	serine carboxypeptidase II-3-like (29)	559
679	cucumisin-like (29)	XP_002281790.2	-4.22		-2.07	XP_002281790.2	cucumisin-like (29)	538
99	unnamed protein product (pseudouridine synthase ) (29)	CBI39540.3	new
759	outer envelope pore protein 16, chloroplastic (29)	XP_002283749.1	new
252	protease Do-like 1, chloroplastic-like (29)	XP_002267510.2	7.32
154	aspartic proteinase nepenthesin-1 (27, 29)	XP_002263964.1	4.86
924	40S ribosomal protein S15a-like isoform 2 (29)	XP_003632608.1	4.08
196	26S proteasome non-ATPase regulatory subunit 1-like (29)	XP_002265758.2	2.39
50	hypothetical protein VITISV_017087 (serine carboxypeptidase II-3-like) (29)	CAN63486.1	-2.86
65	hypothetical protein VITISV_003230 (29)	CAN71580.1	-3.78
311	probable serine/threonine-protein kinase At5g41260 (29)	XP_002270065.1	-12.57
720	serine carboxypeptidase-like 45-like (29)	XP_002282852.1	-15.26
58	hypothetical protein VITISV_026357 (29, 30, 33)	CAN68006.1	-51.68
303	uncharacterized protein LOC100254416 - pathogenesis-related protein 17 (29)	XP_002269470.1	d.
721	subtilisin-like protease-like (29, 30)	XP_002282856.1	d.
					11.55	XP_002266430.1	miraculin (20, 29, 31)	180
					3.85	XP_002275890.1	probable protein phosphatase 2C 58 (29)	387
					2.73	XP_002274218.2	60S ribosomal protein L10a-1-like (29)	352
					2.16	CAN80537.1	hypothetical protein VITISV_003812 (60S acidic ribosomal protein P0) (29)	57
					-3.26	A5BUU4.1	40S ribosomal protein SA (29)	2
					-4.97	XP_002285549.1	probable protein phosphatase 2C 60 (29)	702
					d.	XP_002282841.1	subtilisin-like protease (29)	577
Cell /signaling / development (30, 31, 33)
415	calnexin homolog 1 (30)	XP_002273708.1	4.47		n.c.	XP_002273708.1	calnexin homolog 1 (30)	338
599	nitrogen regulatory protein P-II homolog (30)	XP_002279289.1	-2.6		n.c.	XP_002279289.1	nitrogen regulatory protein P-II homolog (30)	479
163	uncharacterized protein LOC100255239 (calcium ion binding protein) (30)	XP_002264359.1	5.11
907	uncharacterized protein LOC100854676 (30)	XP_003631533.1	-3.2
560	PRA1 family protein B4-like (30, 31)	XP_002278095.1	d.
140	70 kDa peptidyl-prolyl isomerase (29, 31)	XP_002263566.2	new		new	XP_002263566.2	70 kDa peptidyl-prolyl isomerase (31)	114
615	PRA1 family protein F2-like (30, 31)	XP_002279772.1	n.c.		13.62	XP_002279772.1	PRA1 family protein F2-like (30, 31)	490
911	coatomer subunit gamma-2-like (31)	XP_003631645.1	n.c.		5.84	XP_003631645.1	coatomer subunit gamma-2-like (31)	741
853	probable plastid-lipid-associated protein 6, chloroplastic (31)	XP_002285326.1	n.c.		2.21	XP_002285326.1	probable plastid-lipid-associated protein 6, chloroplastic (31)	685
60	hypothetical protein VITISV_0120489 (plastid lipid-associated protein) (31)	CAN69132.1	n.c.		2.15	CAN69132.1	hypothetical protein VITISV_0120489 (plastid lipid-associated protein) (31)	45
632	syntaxin-71 (27, 31)	XP_002280272.1	n.c.		-3.77	XP_002280272.1	syntaxin-71 (27, 31)	503
357	actin-depolymerizing factor 10 (31)	XP_002271495.1	new
744	transmembrane emp24 domain-containing protein A (31)	XP_002283487.1	new
934	VAMP-like protein YKT61-like (31)	XP_003633163.1	3.26
740	oxysterol-binding protein-related protein 3C (31)	XP_002283434.1	-2.07
332	coatomer subunit epsilon-1 isoform 1 (31)	XP_002270662.1	-2.35
245	tubulin beta-1 chain isoform 1 (31)	XP_002267304.1	-4.1
374	golgin candidate 6-like (29, 31)	XP_002272168.1	-4.22
					-2.05	XP_002275973.1	tubulin alpha chain (31)	391
799	glutelin type-A 1 (28, 33)	XP_002284459.1	4.5		5.53	XP_002284459.1	glutelin type-A 1 (28, 33)	644
644	uncharacterized protein LOC100266227 - Late embryogenesis abundant protein Lea14-A (33)	XP_002280489.1	4.09		n.c.	XP_002280489.1	uncharacterized protein LOC100266227 - Late embryogenesis abundant protein Lea14-A (33)	511
109	peptidyl-prolyl cis-trans isomerase H (28, 33)	XP_002262773.1	n.c.		25.35	XP_002262773.1	peptidyl-prolyl cis-trans isomerase H (28, 33)	94
573	PITH domain-containing protein At3g04780 (33)	XP_002278320.1	n.c.		d.	XP_002278320.1	PITH domain-containing protein At3g04780 (33)	459
676	uncharacterized protein HI_0488 (phosphatase YqaB) (33)	XP_002281714.1	-2.18
735	DAG protein, chloroplastic isoform 1 (33)	XP_002283211.1	-3.83
					50.05	XP_002269868.1	11S globulin seed storage protein 2 (28, 33)	250
Transport (34)
870	uncharacterized protein LOC100240897 (34)	XP_002285517.1	2.29		n.c.	XP_002285517.1	uncharacterized protein LOC100240897 (34)	701
367	V-type proton ATPase subunit H-like (34)	XP_002271887.1	n.c.		5.21	XP_002271887.1	V-type proton ATPase subunit H-like (34)	296
439	probable aquaporin PIP2-5 (34)	XP_002274555.1	n.c.		-3.94	XP_002274555.1	probable aquaporin PIP2-5 (34)	358
704	pyrophosphate-energized vacuolar membrane proton pump 1 (34)	XP_002282358.1	2.76
548	aquaporin TIP2-3 (34)	XP_002277904.2	-5.27
					3.68	XP_002274995.1	V-type proton ATPase subunit E (29, 34)	365
Others (15, 18, 23, 24)
516	ferritin-3, chloroplastic (15)	XP_002277114.1	6.49		new	XP_002277114.1	ferritin-3, chloroplastic (15)	418
161	selT-like protein (15)	XP_002264265.1	d.
					10.44	XP_002267004.1	selenium-binding protein 1 (15)	196
639	6,7-dimethyl-8-ribityllumazine synthase, chloroplastic-like (18)	XP_002280427.1	2.58		n.c.	XP_002280427.1	6,7-dimethyl-8-ribityllumazine synthase, chloroplastic-like (18)	507
86	unnamed protein product (DJ-1 family protein) (18)	CBI20205.3	new
894	biotin--protein ligase (18)	XP_002285834.1	-4.28
731	NAD-dependent dihydropyrimidine dehydrogenase subunit PreA (23)	XP_002283095.1	5.41		n.c.	XP_002283095.1	NAD-dependent dihydropyrimidine dehydrogenase subunit PreA (23)	587
95	unnamed protein product (nucleoside diphosphate kinase) (23)	CBI34488.3	3.07		n.c.	CBI34488.3	unnamed protein product (nucleoside diphosphate kinase) (23)	79
172	soluble inorganic pyrophosphatase-like (23)	XP_002264695.2	n.c.		2.2	XP_002264695.2	soluble inorganic pyrophosphatase-like (23)	143
719	nicotinate phosphoribosyltransferase-like (18, 23)	XP_002282786.1	n.c.		-6.86	XP_002282786.1	nicotinate phosphoribosyltransferase-like (18, 23)	576
409	uracil phosphoribosyltransferase (23)	XP_002273489.1	n.c.		d.	XP_002273489.1	uracil phosphoribosyltransferase (23)	332
123	nucleoside diphosphate kinase 2, chloroplastic isoform 1 (23)	XP_002263177.1	-3.31		n.c.	XP_002263177.1	nucleoside diphosphate kinase 2, chloroplastic isoform 1 (23)	104
700	ectonucleotide pyrophosphatase/phosphodiesterase family member 3 (23)	XP_002282308.1	4.52
492	guanine deaminase (23)	XP_002276494.1	-2.41
90	unnamed protein product (soluble inorganic pyrophosphatase) (23)	CBI25065.3	d.
535	probable carboxylesterase 15 (24)	XP_002277507.1	-7.5		-9.08	XP_002277507.1	probable carboxylesterase 15 (24)	433
Hypothetical /Unknown function (35)
902	probable nucleoredoxin 1-like (35)	XP_003631263.1	2.99		8.46	XP_003631263.1	probable nucleoredoxin 1-like (35)	733
127	uncharacterized protein At5g48480 (35)	XP_002263284.1	2.81		20.8	XP_002263284.1	uncharacterized protein At5g48480 (35)	108
726	elicitor-responsive protein 3 (35)	XP_002282926.1	n.c.		4.99	XP_002282926.1	elicitor-responsive protein 3 (35)	582
952	uncharacterized protein LOC100854733 (35)	XP_003634361.1	n.c.		3.22	XP_003634361.1	uncharacterized protein LOC100854733 (35)	771
724	uncharacterized protein LOC100259086 (35)	XP_002282908.1	n.c.		-2.08	XP_002282908.1	uncharacterized protein LOC100259086 (35)	580
348	nodal modulator 1 (35)	XP_002271147.1	n.c.		-2.24	XP_002271147.1	nodal modulator 1 (35)	281
63	hypothetical protein VITISV_002394 (35)	CAN70694.1	n.c.		-4.82	CAN70694.1	hypothetical protein VITISV_002394 (35)	48
387	pre-mRNA-processing factor 39-like (35)	XP_002272685.1	-2.36		n.c.	XP_002272685.1	pre-mRNA-processing factor 39-like (35)	314
420	uncharacterized protein LOC100242710 (35)	XP_002273917.1	-2.44		-3.6	XP_002273917.1	uncharacterized protein LOC100242710 (35)	343
361	putative phosphatidylglycerol/phosphatidylinositol transfer protein DDB_G0282179 isoform 1 (35)	XP_002271535.1	-3.07		n.c.	XP_002271535.1	putative phosphatidylglycerol/phosphatidylinositol transfer protein DDB_G0282179 isoform 1 (35)	292
841	putative clathrin assembly protein At2g25430-like (35)	XP_002285168.1	-3.35		n.c.	XP_002285168.1	putative clathrin assembly protein At2g25430-like (35)	675
199	uncharacterized protein LOC100265424 (35)	XP_002265851.1	-4.35		-3.64	XP_002265851.1	uncharacterized protein LOC100265424 (D-alanine--D-alanine ligase family protein) (35)	164
412	S-norcoclaurine synthase (35)	XP_002273566.1	-4.92		-4.27	XP_002273566.1	S-norcoclaurine synthase (35)	335
553	transmembrane protein 111 (35)	XP_002277989.1	-7.13		-2.43	XP_002277989.1	transmembrane protein 111 (35)	443
582	clavaminate synthase-like protein At3g21360 (35)	XP_002278552.1	d.		-6.68	XP_002278552.1	clavaminate synthase-like protein At3g21360 (35)	466
76	unknown protein (35)	CAQ58595.1	new
85	unnamed protein product (Protein tolB) (35)	CBI18981.3	new
230	protein LURP-one-related 15 (35)	XP_002266795.1	new
232	uncharacterized protein LOC100253185 (35)	XP_002266892.1	-4.68
48	hypothetical protein VITISV_010154 (35)	CAN62850.1	-6.76
184	NADPH:quinone oxidoreductase (35)	XP_002265225.1	-16.72
82	unnamed protein product (metal ion binding protein, putative) (35)	CBI17463.3	d.
890	uncharacterized protein LOC100254028 (35)	XP_002285734.1	d.
					4.73	CBI34823.3	unnamed protein product (35)	80
					2.02	XP_002262902.1	CBS domain-containing protein CBSX3, mitochondrial isoform 1 (35)	98
					-5.5	XP_002264575.2	non-lysosomal glucosylceramidase (35)	138
					d.	CAN67361.1	hypothetical protein VITISV_001156 (35)	40
					d.	XP_002281939.1	GDT1-like protein 4 (35)	547
Δ: fold changes in WS plants respect the Control ones [up: %(SI)WS/%(SI)C , down: - %(SI)C/%(SI)WS]. new: not present in C; d.: disappeared, not present in WS.
