# Supplementary material for: Root proteomic and metabolic analyses reveal specific responses to drought stress in differently tolerant grapevine rootstocks
Source: BMC Plant Biol. 2018 Jun 20;18:126. doi: 10.1186/s12870-018-1343-0 (PMC6011575; doi:10.1186/s12870-018-1343-0)
Supplement: Supplementary file 4 — Data details of metabolites identified in roots of 101.14 and M4 rootstock genotypes. (XLSX 19 kb) [file 12870_2018_1343_MOESM4_ESM.xlsx]

## Sheet: Table S4
Additional data file 4: Table S4. Heat map of statistically significant metabolites profiled in this study. Coloured numbers indicate significant changes (t-test, p≤0.05). Red and green values indicate significant increase and decrease in WS condition respect than the control one.
Metabolite	101.14 WS/CTRL	M4 WS/CTRL	101.14					M4
	Fold of Change [Log2((WS+1)/(CTRL+1)]		Mean CTRL	Mean WS	Std.Dev. CTRL	Std.Dev. WS	p	Mean CTRL	Mean WS	Std.Dev. CTRL	Std.Dev. WS	p
Alanine	2.36946	0.0578211	17.3518	93.8327	30.4179	76.9179	0.00410247	135.208	140.778	82.335	108.025	0.888329
2-oxoglutaric acid	-1.66261	-0.703957	13.9353	3.71757	14.8995	5.56974	0.0366335	22.6981	13.548	12.2473	8.74754	0.0468358
Arabinonic acid	-7.68742	-6.07545	205.132	0	61.5241	0	8.25449e-11	149.937	1.23823	16.3693	2.91015	1.21408e-19
Arabinose	-0.487567	-1.16477	21.7945	15.2577	28.3942	22.5876	0.538975	21.6427	9.09945	26.7891	11.2948	0.149236
Arabitol	2.09894	3.9794	8.69144	40.5177	11.2916	43.7431	0.0231852	4.09232	79.3221	6.25235	102.866	0.019125
Aspartic acid	-0.568436	-2.73827	42.0654	28.041	26.0943	17.1178	0.133808	18.8883	1.98056	19.774	6.86085	0.0104752
Citric acid	-1.79032	-1.2854	913.699	263.447	437.994	104.045	5.22249e-05	1662.54	681.478	445.479	160.802	3.41782e-07
Cysteine	0.176021	0.270805	1.09819	1.37046	2.01119	2.06108	0.746373	3.39961	4.30804	3.66817	4.5757	0.596928
Erythritol	0.99932	4.02946	0	0.999057	0	3.46083	0.328183	0	15.33	0	12.9711	0.000479462
Fructose	1.12569	1.48382	4396.64	9594.92	1215.56	545.326	3.91709e-12	2191.28	6130.54	170.907	138.131	3.30113e-26
Fumaric acid	-0.960756	-1.15738	107.563	54.7785	47.1082	22.3838	0.00199571	123.087	54.6312	43.3602	25.6952	0.000107898
GABA	0.869669	0.352158	193.204	353.858	50.5167	53.1199	1.39241e-07	355.634	454.232	36.7824	60.9926	8.65659e-05
Galactinol	1.798	2.73671	127.191	444.768	43.0999	134.944	9.63008e-08	79.5333	535.795	19.1805	67.3393	1.04663e-16
Galactose	2.06176	2.00497	4989.17	20832.7	8530.01	6554.65	4.1181e-05	3520.31	14132.9	5032.87	6538.33	0.000198259
Glucose	-1.97	-1.19	9559.81	2440.95	9927.98	6698.56	0.0515175	6865.77	3015.36	5080.47	6701.89	0.127006
Glutamic acid (detected as Pyroglutamic acid)	0.867829	0.699591	590.001	1077.53	84.3118	300.571	1.96403e-05	965.961	1569.39	161.418	418.087	0.000119155
Glutamine	2.94757	5.50607	0	6.71446	0	13.3659	0.0957925	0	44.4457	0	79.5414	0.065866
Glycerol	-0.297233	0.112477	156.78	127.403	95.4097	29.228	0.318897	137.03	148.222	16.3334	24.2077	0.197916
Glycine	-3.05513	2.87499	7.85981	0.0659526	18.3679	0.228466	0.155779	0	6.336	0	11.6692	0.0732883
Homoserine	0	3.10079	0	0	0	0		0	7.57886	0	13.0459	0.0565757
Inositol	0.528731	1.59138	1526.03	2201.99	335.555	233.213	9.1772e-06	1352.45	4077.47	37.6697	209.9	5.34476e-23
Isoleucine	3.16955	3.2767	12.528	120.72	13.9849	80.1439	0.000137047	31.818	317.051	23.9534	106.989	7.73219e-09
Isomaltose	2.49634	0.83877	8.31564	51.5639	8.0807	24.0629	6.12574e-06	15.576	28.6465	14.1234	27.5081	0.157267
Lactic acid	-1.37768	0.0733959	225.236	86.0642	190.568	63.4837	0.0252871	126.984	133.664	31.304	60.1536	0.736176
Leucine	1.56072	2.88551	23.0848	70.0503	14.7129	66.1809	0.025311	29.0071	220.743	23.8745	115.102	1.10884e-05
Malic acid	-0.587909	-0.486143	1653.85	1099.98	423.632	186.713	0.000424071	2249.58	1605.76	206.076	261.513	9.84198e-07
Maltose	0.29123	1.0958	33.614	41.3566	17.4243	28.4973	0.43058	30.8255	67.0211	19.1265	29.7314	0.00180919
Mannitol	1.54918	3.10662	254.851	747.749	65.8833	101.879	1.75964e-12	127.232	1103.55	37.6986	123.214	4.25204e-18
Methionine	0.665423	4.60352	0	0.586033	0	2.03008	0.328183	0	23.3107	0	18.2468	0.000213392
Phenethylamine	0.821933	0.302237	0.529345	1.70353	0.629748	0.934653	0.00155692	1.11323	1.60572	0.930616	0.674758	0.151949
Proline	0.627909	2.53347	3.73087	6.31072	7.57477	10.759	0.504098	5.07994	34.2005	12.1403	35.3331	0.0130761
Pyruvic acid	-1.05756	-1.13269	29.2719	13.5439	36.1984	28.0888	0.24707	12.2879	5.06014	16.8568	7.86861	0.19204
Raffinose	2.56078	2.85064	332.441	1966.39	184.698	776.286	4.0931e-07	192.144	1392.18	73.2249	421.384	2.02026e-09
Serine	2.25859	2.79989	0	3.78524	0	10.441	0.22234	0.854203	11.9125	2.95905	15.0894	0.0207615
Shikimic acid	-0.363727	-0.108908	15.1298	11.5353	5.21296	6.6271	0.153914	16.7991	15.5049	6.6225	5.84374	0.616788
Succinic acid	-1.25664	-1.22734	565.258	235.989	0	0	0.147281	434.657	185.072	0	0	0.00809343
Tartaric acid	-1.13426	-0.737583	239.299	108.473	54.3689	37.4343	6.77282e-07	244.762	146.394	36.2414	26.5331	1.40828e-07
Threonic acid	-1.26609	-0.855595	1182.25	490.979	311.214	51.0006	1.38831e-07	1155.95	638.372	81.5824	88.9288	5.95787e-13
Threonine	0	7.18176	0	0	0	0		0	144.186	0	152.869	0.00352467
Trehalose	-1.61096	0.848533	108.762	34.934	96.9528	12.8623	0.0158128	6.45383	12.4219	12.3819	15.6218	0.310939
Tryptophan	0	3.00293	0	0	0	0		0	7.01625	0	12.7499	0.0697598
Tyrosine	4.34311	4.53012	1.39461	47.6007	4.83108	19.8307	8.20565e-08	5.33771	145.431	8.80226	43.9671	2.80925e-10
Valine	0.782639	1.98186	0	0.720274	0	1.6532	0.145461	0	2.95003	0	2.96486	0.0022994
Xylose	-3.03497	-1.04083	7.1963	0	10.6964	0	0.0293437	1.05741	0	3.66298	0	0.328183
